# Supplementary material for: Expanding the range of editable targets in the wheat genome using the variants of the Cas12a and Cas9 nucleases
Source: Plant Biotechnol J. 2021 Jul 28;19(12):2428–41. doi: 10.1111/pbi.13669 (PMC8633491; doi:10.1111/pbi.13669)
Supplement: Supplementary file 6 — Table S1 The targets of Cas12a and Cas9 variants designed in this study [file PBI-19-2428-s002.xlsx]

## Sheet: Sheet1
Table S1. The targets of Cas12a and Cas9 variants designed in this study.
Gene targeted	Target name	Spacer Sequence	PAM	Strand‡ targeted	Constructs§ Applied
TaGS3 Gene ID†: TraesCS4A02G474000, TraesCS7A02G017700, TraesCS7D02G015000	GS3T6	GGCCGGCAATGGCGGCGCCC	AGG	Plus	pA9Cas9sg
	GS3T7	AAGTCCCCGCTCGACCCCTG	CGG	Plus	pA9Cas9sg
	GS3T8	GCGGCCGCAGGGGTCGAGCG	GGG	Minus	pA9Cas9sg
	GS3T9	GCAGCCGGTGGCGGCCGCAG	GGG	Minus	pA9Cas9sg
	GS3T11	CAGCATATGGAGGCAGCATGGAG	TTTG	Minus	9LCC, 9LCCnv, 9LCCnv3T, 9LCCnv4T, 9LCCnv8T, 9FCC
	GS3T13	CAGGGTCGATGAGTTCATAGGAA	TTTG	Plus	9LCC, 9LCCnv
TaPDS Gene ID: TraesCS4A02G004900, TraesCS4B02G300100, TraesCS4D02G299000	PDST7	GAGGCAAGAGATGTGTTGGG	CGG	Plus	pA9Cas9sg
	PDST11	GCTGCATGGAAGGATGAAGA	TGG	Plus	pA9Cas9sg
	PDST12	CCATTACAGGTCGTGATTGC	TGG	Plus	pA9Cas9sg
	PDST13	CATTCAGTCTTTGGGTGGTG	AGG	Plus	pA9Cas9sg
	PDST14	AGGGCGCCGGCAAAGTCTCTGGG	TTTA	Minus	9LCC, 9FCC
	PDST15	CCGGCGCCCTTAAATGGAGTGTG	TTTG	Plus	9LCC, 9FCC
	PDST16	TTTGGCATGGCAAATATCATGGA	TTTG	Minus	9LCC, 9FCC, 9LCCnv4T, pA9 LbCas12aRVRcr
	PDST17	CGCCCAACACATCTCTTGCCTCA	TTTC	Minus	9LCC, 9FCC
TaGSE5 Gene ID: TraesCS1A02G122900, TraesCS1D02G123800	GSE5T1	GCGGCTACGTCGGCGCGCGG	GGG	Plus	pA9Cas9sg
	GSE5T2	CCGCCGCGGCCGCCGGTCCG	CGG	Minus	pA9Cas9sg
	GSE5T4	CTGCCGTGCCACATGCCAGG	CGG	Plus	pA9Cas9sg
	GSE5T5	CGCACCAGTCGTACTCCGGG	AGG	Minus	pA9Cas9sg
	GSE5T6	CGACGGCGCAGTGCACGCCG	CGG	Plus	pA9Cas9sg
	GSE5T9	GGCCTGCCGGTGTCCATCTCCAC	TTTG	Minus	9LCC, 9FCC, pA9 LbCas12aRVRcr
	GSE5T10	CAGGCTAAGAAGGCGCTGCGTGC	TTTG	Plus	9LCC, 9FCC, 9LCCnv, 9LCCnv3T, 9LCCnv4T, 9LCCnv8T
TaGW7 Gene ID: TraesCS2A02G176000, TraesCS2B02G202300, TraesCS2D02G183400	GW7T1	CGGCCATGCAGCCCATCTGG	CGG	Minus	pA9Cas9sg
	GW7T2	GCGCGGTGAGCATCCGCTGG	CGG	Minus	pA9Cas9sg
	GW7T3	CAGCAGAAGAGACTGCCCGC	AGG	Plus	pA9Cas9sg
	GW7T4	ACGAAGAACTCTTTCCGCAG	AGG	Plus	pA9Cas9sg
	GW7T5	GAAACCGACGTTCGGCTGTG	CGG	Minus	pA9Cas9sg
	GW7T6	TCCATCAACCGGGACTCGGG	AGG	Plus	pA9Cas9sg
	GW7T8	AGAGATTGCCAGGATGCGTG	TGG	Plus	pA9Cas9sg
	GW7T9	GCTCCCCTTGCAGGGCTGAG	AGG	Plus	pA9Cas9sg
	GW7T10	CTGCCGTCGATCGACGAGAA	TTTG	Minus	9LCCnv
	GW7T12	CCGGAGCAGTCGCGCTTCTCATG	TTTC	Plus	9FCC, 9LCCnv
	GW7T13	GAGAGCAGCAATGGCCTTGGCGA	TTTG	Minus	9FCC, 9LCCnv, 9LCCnv8T
	GW7T14	CGGGGACGGCCTTGGTGGTCCTG	TTTG	Minus	9FCC, 9LCCnv, 9LCCnv8T
TaGW2 Gene ID: TraesCS6A02G189300, TraesCS6B02G215300, TraesCS6D02G176900	GW2T6	TAGAGGAGGAGCTGCAACGAATG	TTTC	Minus	9LCC, 9FCC, 9LCCnv, 9LCCnv3T, 9LCCnv4T, 9LCCnv8T, pA9 LbCas12aRVRcr, 9LCCe, 9LCCe2, 9LCCop, 9LCCop2
	GW2T7	ATCGGTTAAGGCTTGGGTAGTAC	TTTG	Minus	9LCC, 9FCC
	GW2T10	GGGGTTTTGCAGAATGGGCATCT	TTG	Minus	9FCC
	GW2T11	ACCGATCAAAATGTTGCTCGAAA	TTA	Plus	9FCC
TaAn-1 Gene ID: TraesCS2A02G275600, TraesCS2B02G293300, TraesCS2D02G274600	An1T11	CCCGCAGTACAGCCCAGTTGCTC	TTTA	Plus	9FCC, 9LCCnv, 9LCCnv8T
	An1T12	GGTTGCCTGCCCCCTCCTCGCCC	TATC	Minus	pA9 LbCas12aRVRcr
	An1T13	AGCTCCCCTCCACGCGGGGCGCC	TATC	Plus	pA9 LbCas12aRVRcr
TaGASR7 Gene ID: TraesCS7A02G208100, TraesCS7B02G115300, TraesCS7D02G210500	GASR7T2	CCCCATGGCTTGAGCTTGCCGCC	TTTA	Minus	9FCC, 9LCCnv, 9LCCnv8T
TaSPL16 Gene ID: TraesCS7A02G260500, TraesCS7B02G158500, TraesCS7D02G261500	SPL16T2	CCGGAGCTGACAGAAGAGAGAGA	TTTG	Minus	9FCC, 9LCCnv, 9LCCnv8T, 9LCCe, 9LCCe2, 9LCCop, 9LCCop2
GFP in a transgenic wheat	GPT4	ACCAGGATGGGCACCACCC	CGG	Minus	pBUN421x, pBUN421NG
	GPT5	TGGTCACGAGGGTGGGCCA	GGG	Minus	pBUN421x, pBUN421NG
	GPT6	TGCCCATCCTGGTCGAGCT	GGA	Plus	pBUN421x, pBUN421NG
	GPT7	TGACCACCTTCACCTACGG	CGT	Plus	pBUN421x, pBUN421NG
	GPT9	AAGTCGTGCTGCTTCATGT	GGT	Minus	pBUN421x, pBUN421NG
	GPT10	GAGCTGTTCACCGGGGTGG	TGC	Plus	pBUN421x, pBUN421NG
	GPT13	GTGCCCATCCTGGTCGAGC	TGG	Plus	pBUN421, pBUN421x, pBUN421NG
TaARF4 Gene ID: TraesCS3A02G449300, TraesCS3B02G486000, TraesCS3D02G442000, TraesCS3A02G442000, TraesCS3B02G475800, TraesCS3D02G434700	AR4T1	CGTCACCGTgCCGCGCGTCG	GGG	Plus	pBUN421, pBUN421x
	AR4T2	GCTTGGAGGGCAGATCGTAG	AGG	Minus	pBUN421, pBUN421x, pBUN421NG
	AR4T3	GCAGATCGTAGAGGCGCATC	TGG	Minus	pBUN421, pBUN421x
	AR4T5	GTCACCGTGCCGCGCGTCGG	GGA	Plus	pBUN421x, pBUN421NG
	AR4T6	TTTCCAGGTGGAGGCCTCCA	TGA	Plus	pBUN421x, pBUN421NG
	AR4T9	GTGCTGCGCCGCCACGCTGA	CGA/TGA	Plus	pBUN421x, pBUN421NG
† : The gene IDs are based on the IWGSC RefSeq v1.1 gene annotation.
‡: The plus strand stand for the direction from start codon to the stop codon of a gene.
§: All the original constructs without spacer subcloned have full sequences available in the Figure S1 pBUN421. The schematic illustration of 9LCCnv3T, 9LCCnv4T, 9LCCnv8T are shown in Figure 2 and S2. The sequnce of pBUN421 is available on AddGene (https://www.addgene.org/62204/).
