# Supplementary material for: Expanding the range of editable targets in the wheat genome using the variants of the Cas12a and Cas9 nucleases
Source: Plant Biotechnol J. 2021 Jul 28;19(12):2428–41. doi: 10.1111/pbi.13669 (PMC8633491; doi:10.1111/pbi.13669)
Supplement: Supplementary file 7 — Table S2 The NGS‐based gene editing efficiency analyses of CRISPR‐LbCas12a constructs in wheat protoplasts [file PBI-19-2428-s004.xlsx]

## Sheet: Sheet1
Table S2. The NGS-based gene editing efficiency for CRISPR-LbCas12a constructs in the wheat protoplasts.
		Replicate 1				Replicate 2				Replicate 3
Target	chromosome	Num. mutated reads	Total num. reads	Percentage mutated	Normalized_by_protoplast_transformaiton_efficiency	Num. mutated reads	Total num. reads	Percentage mutated	Normalized_by_protoplast_transformation_efficiency	Num. mutated reads	Total num. reads	Percentage mutated	Normalized_by_protoplast_transformaiton_efficiency	Normalized means
GSE5T9	1A	58	19264	0.0030108	0.00904143	75	27034	0.00277428	0.00833118					0.00876528	9LCC$,Protoplast transformation efficiency 33.3%.
	1B#	-	-	-	-	-	-	-	-					-
	1D	115	22601	0.00508827	0.0152801	97	28532	0.00339969	0.0102093					0.0128605
GW2T6	6A	11013	183610	0.0599804	0.180121	4281	72556	0.0590027	0.177185					0.180277
	6B	15713	184472	0.0851782	0.255791	5285	73371	0.0720312	0.21631					0.238196
	6D	1505	30155	0.0499088	0.149876	476	11148	0.0426982	0.128223					0.140314
PDST14	4B	0	626	0	0	4	644	0.00621118	0.0186522					0.00941088
	4A	0	1332	0	0	3	2169	0.00138313	0.00415353					0.00209565
	4D	4	1648	0.00242718	0.00728884	2	2412	0.000829187	0.00249005					0.0049339
PDST16	4B	3	297	0.010101	0.0303334	6	412	0.0145631	0.0437331					0.0373699
	4A	1	796	0.00125628	0.00377262	5	1481	0.0033761	0.0101384					0.00701876
	4D	1	832	0.00120192	0.00360938	2	1565	0.00127796	0.0038377					0.00375739
PDST17	4B	38	22119	0.00171798	0.0051591	10	16240	0.000615764	0.00184914					0.00353598
	4A	39	42878	0.000909557	0.0027314	31	31486	0.000984565	0.00295665					0.00286988
	4D	25	35515	0.000703928	0.0021139	102	28916	0.00352746	0.010593					0.00641119
An1T11	2A	0	2061	0	0	0	1622	0	0	18	920	0.048913	0.138172	0.0460575	9LCCnv$, Protoplast transformation efficiency 35.4%.
	2B	2	5752	0.000869263	0.00245554	9	4379	0.00513816	0.0145146	37	2870	0.03223	0.0910451	0.0360051
	2D	10	5378	0.00464857	0.0131315	23	4342	0.0132427	0.0374089	69	2574	0.0670163	0.189312	0.0799507
GASR7T2	7A	1	3122	0.000800769	0.00226206	2	2219	0.00225327	0.00636516	0	1432	0	0	0.00287574
	7B	0	2146	0	0	6	1491	0.0100604	0.0284191	12	815	0.0368098	0.103983	0.0441339
	7D	5	3777	0.0033095	0.00934888	4	2034	0.00491642	0.0138882	6	1227	0.0122249	0.0345337	0.0192569
GW7T10	2A	0	203	0	0	0	149	0	0	0	156	0	0	0
	2B	0	1979	0	0	0	1485	0	0	6	1511	0.0099272	0.0280429	0.00934765
	2D	0	1862	0	0	0	1442	0	0	0	1760	0	0	0
GW7T12	2A	0	1821	0	0	1	1300	0.00192308	0.00543242	0	114	0	0	0.00181081
	2B	4	2100	0.0047619	0.0134517	6	1584	0.0094697	0.0267506	2	134	0.0373134	0.105405	0.0485358
	2D	5	2055	0.00608273	0.0171828	23	1492	0.0385389	0.108867	0	86	0	0	0.0420166
GW7T13	2A	7	1386	0.0126263	0.0356674	14	2087	0.0167705	0.0473742	5	901	0.0138735	0.0391906	0.0407441
	2B	3	3943	0.0019021	0.00537318	11	3910	0.00703325	0.0198679	3	5226	0.00143513	0.00405405	0.00976505
	2D	0	2911	0	0	17	3523	0.0120636	0.0340779	5	5021	0.00248954	0.00703261	0.0137035
GW7T14	2A	0	948	0	0	12	3113	0.00963701	0.0272232	32	7261	0.0110178	0.0311236	0.0194489
	2B	0	1065	0	0	32	3014	0.0265428	0.0749797	139	7775	0.0446945	0.126256	0.0670785
	2D	1	1001	0.0024975	0.00705509	24	3550	0.0169014	0.0477441	67	7014	0.0238808	0.0674599	0.040753
SPL16T2	7A	2	2042	0.00244858	0.00691689	1	2744	0.000911079	0.00257367	1	4568	0.000547285	0.001546	0.00367885
	7B	2	2169	0.00230521	0.00651189	3	2153	0.00348351	0.00984043	45	3099	0.036302	0.102548	0.0396335
	7D	0	1678	0	0	6	2839	0.00528355	0.0149253	10	5705	0.00438212	0.0123789	0.00910139
GS3T11	4A	117	4994	0.0234281	0.0732129	219	9253	0.023668	0.0739625					0.0735877	9LCC$, Protoplast transformation efficiency 32%.
	7A	268	7269	0.0368689	0.115215	389	9970	0.0390171	0.121928					0.118572
	7D	51	1034	0.049323	0.154134	65	1657	0.0392275	0.122586					0.13836
GS3T13*	4A	0	2919	0	0	0	2659	0	0					0
	7A	2	3753	0.000532907	0.00166533	3	4338	0.000691563	0.00216113					0.00191323
	7D	0	2040	0	0	0	2253	0	0					0
GSE5T10*	1A	65	2796	0.0232475	0.0726484	65	2883	0.022546	0.0704561	58	2282	0.0254163	0.0794259	0.0741768
	1B#	-	-	-	-	-	-	-	-	-	-	-	-	-
	1D	49	1872	0.0261752	0.0817975	49	1929	0.0254018	0.0793805	42	1459	0.0287868	0.0899589	0.0837123
PDST15	4A	1	2668	0.000374813	0.00117129	1	5045	0.000198216	0.000619425					0.000895357
	4B	0	650	0	0	1	1121	0.000892061	0.00278769					0.00139384
	4D	0	2904	0	0	1	5334	0.000187477	0.000585864					0.000292932
GW2T7	6A	0	17	0	0	0	92	0	0					0
	6B	0	24	0	0	0	79	0	0					0
	6D	0	2	0	0	0	24	0	0					0
GS3T13*	4A	2	15089	0.000132547	0.000265094	0	8422	0	0	0	2053	0	0	8.83646e-05	9LCCnv$, Protoplast transformation efficiency 50%.
	7A	2	9791	0.000204269	0.000408538	1	9966	0.000100341	0.000200682	3	9130	0.000328587	0.000657174	0.000422132
	7D	2	4870	0.000410678	0.000821355	0	4967	0	0	3	4630	0.000647948	0.0012959	0.000705751
GSE5T10*	1A	101	3105	0.0325282	0.0650564	60	4278	0.0140252	0.0280505	103	5590	0.0184258	0.0368515	0.0433195
	1B#	-	-	-	-	-	-	-	-	-	-	-	-	-
	1D	80	1821	0.0439319	0.0878638	34	3178	0.0106986	0.0213971	58	3357	0.0172773	0.0345547	0.0479385
#: The B genome homoeolog of TaGSE5 gene is highly divergent from the A and D genome copy cv. Bobwhite and could not be targeted by the designed targets.
$: The construct 9LCCnv has Nuclear Localization Signal pippetes added on the 5' end of Cas12a coding sequence while the construct 9LCC does not.
*: The target GS3T13 and GSE5T10 show up twice in this table, that is because they are adopted to compare the gene editing efficiency of constructs 9LCC and 9LCCnv. The data of target GSE5T10 for construct 9LCC was applied for making bar plots and further analyses because of the smaller variation among replicates.
Comparison of 9LCC$ and 9LCCnv$ editing efficiency using target GSE5T10
construct	target	Genome	Repeat 1	Repeat 2	Repeat 3	P value TTEST
9LCC	GSE5T10	1A	0.0726484	0.0704561	0.0794259	0.0548203
9LCCnv	GSE5T10	1A	0.0650564	0.0280505	0.0368515
9LCC	GSE5T10	1D	0.0817975	0.0793805	0.0899589	0.157018
9LCCnv	GSE5T10	1D	0.0878638	0.0213971	0.0345547
9LCC	GS3T11	4A	0	0
9LCCnv	GS3T11	4A	0.000265094	0	0
9LCC	GS3T11	7A	0.00166533	0.00216113
9LCCnv	GS3T11	7A	0.000408538	0.000200682	0.000657174
9LCC	GS3T11	7D	0	0
9LCCnv	GS3T11	7D	0.000821355	0	0.0012959
