# Supplementary material for: Expanding the range of editable targets in the wheat genome using the variants of the Cas12a and Cas9 nucleases
Source: Plant Biotechnol J. 2021 Jul 28;19(12):2428–41. doi: 10.1111/pbi.13669 (PMC8633491; doi:10.1111/pbi.13669)
Supplement: Supplementary file 8 — Table S3 The NGS‐based gene editing efficiency analyses of CRISPR‐FnCas12a constructs in wheat protoplasts [file PBI-19-2428-s011.xlsx]

## Sheet: Sheet1
Table S3. The NGS-based gene editing efficiency analyses of CRISPR-FnCas12a constructs in wheat protoplasts.
			Replicate 1			Replicate 2			Replicate 3
Target	PAM	Chr.	#mutated reads	#total reads	Percentage	#mutated reads	#total reads	Percentage	#mutated reads	#total reads	Percentage
GSE5T9	TTTV	1A	1	10300	9.70874e-05	5	11127	0.000449357	2	15367	0.000130149	"-" means no data. All these targets were tested in c.v. BobWhite protoplasts in one experiment. The protoplast transformation efficiency was 50%. The gene editing efficiency was not normalized by the protoplast transformation efficiency.
		1B#	-	-	-	-	-	-	-	-	-
		1D	3	4136	0.000725338	6	5142	0.00116686	3	6278	0.000477859
GSE5T10	TTTV	1A	0	3174	0	2	5083	0.000393468	1	6976	0.000143349
		1B#	-	-	-	-	-	-	-	-	-
		1D	0	1829	0	3	3186	0.00094162	0	4447	0
GS3T11	TTTV	4A	5	5426	0.000921489	0	3473	0	2	5813	0.000344056
		7A	8	12064	0.00066313	1	5934	0.00016852	3	7721	0.000388551
		7D	0	2703	0	1	1271	0.000786782	0	1370	0
GS3T13	TTTV	4A	0	9897	0	3	9032	0.000332152	0	5245	0
		7A	0	4775	0	0	10529	0	0	6770	0
		7D	0	2290	0	0	5046	0	0	3149	0
GW2T6	TTTV	6A	3	10560	0.000284091	1	12272	8.14863e-05	0	10247	0
		6B	2	10932	0.000182949	0	12885	0	0	10085	0
		6D	0	3033	0	1	3813	0.000262261	0	3395	0
GW2T7	TTTV	6A	0	1046	0	0	2873	0	-	-	-
		6B	1	3046	0.000328299	0	2870	0	-	-	-
		6D	1	5163	0.000193686	0	1190	0	-	-	-
GW2T10	TTV	6A	3	2583	0.00116144	0	1794	0	5	2954	0.00169262
		6B	2	1828	0.00109409	0	1360	0	1	2114	0.000473037
		6D	0	2560	0	2	2006	0.000997009	2	2925	0.000683761
GW2T11	TTV	6A	4	956	0.0041841	0	611	0	0	3286	0
		6B	0	2415	0	2	2605	0.000767754	0	9102	0
		6D	0	4597	0	0	3691	0	4	13568	0.000294811
PDST14	TTTV	4A	3	7096	0.000422773	0	5549	0	4	7033	0.000568747
		4B	2	1405	0.00142349	1	1121	0.000892061	0	1525	0
		4D	3	7672	0.000391032	0	5775	0	6	7386	0.000812348
PDST15	TTTV	4A	8	8710	0.000918485	0	4907	0	2	5839	0.000342524
		4B	0	1480	0	0	899	0	2	1285	0.00155642
		4D	8	8325	0.000960961	0	4371	0	2	6467	0.000309262
PDST16	TTTV	4A	1	3560	0.000280899	0	2424	0	1	2976	0.000336022
		4B	0	674	0	0	477	0	0	619	0
		4D	1	3758	0.000266099	0	2326	0	3	3143	0.000954502
PDST17	TTTV	4A	6	5477	0.00109549	0	5775	0	0	5325	0
		4B	2	5322	0.000375799	2	6298	0.000317561	2	3869	0.000516929
		4D	1	4725	0.00021164	2	5761	0.000347162	1	4002	0.000249875
An1T11	TTTV	2A	0	1857	0	0	1103	0	0	1613	0	All these targets were tested in c.v. BobWhite protoplasts in one experiment. The protoplast transformation efficiency was 31.5%. The gene editing efficiency was not normalized by the protoplast transformation efficiency.
		2B	5	6223	0.000803471	1	4344	0.000230203	4	6386	0.00062637
		2D	1	6171	0.000162048	0	3936	0	3	5499	0.000545554
GASR7T2	TTTV	7A	5	17668	0.000282998	10	12763	0.000783515	12	17949	0.000668561
GASR7T2		7B	4	16367	0.000244394	3	8511	0.000352485	4	11158	0.000358487
GASR7T2		7D	5	15529	0.000321978	5	11543	0.000433163	7	13736	0.00050961
GW7T12	TTTV	2A	0	587	0	0	1237	0	0	1368	0
GW7T12		2B	0	580	0	1	1437	0.000695894	1	1371	0.000729395
GW7T12		2D	1	590	0.00169492	0	1329	0	0	1288	0
GW7T13	TTTV	2A	0	2550	0	0	3706	0	1	3321	0.000301114
GW7T13		2B	2	4079	0.000490316	2	3917	0.000510595	0	4095	0
GW7T13		2D	3	3932	0.00076297	0	4132	0	0	4035	0
GW7T14	TTTV	2A	2	3461	0.000577868	0	3402	0	2	6318	0.000316556
GW7T14		2B	2	3822	0.000523286	3	3497	0.000857878	0	6044	0
GW7T14		2D	1	3735	0.000267738	3	3513	0.000853971	1	6070	0.000164745
SPL16T2	TTTV	7A	2	3356	0.000595948	1	3037	0.000329272	0	4693	0
SPL16T2		7B	2	3956	0.000505561	0	4430	0	2	5914	0.000338181
SPL16T2		7D	0	3720	0	0	2944	0	2	5377	0.000371955
#: The B genome homoeolog of TaGSE5 gene is highly divergent from the A and D genome copy and could not be targeted by the designed gRNA.
