# Supplementary material for: Expanding the range of editable targets in the wheat genome using the variants of the Cas12a and Cas9 nucleases
Source: Plant Biotechnol J. 2021 Jul 28;19(12):2428–41. doi: 10.1111/pbi.13669 (PMC8633491; doi:10.1111/pbi.13669)
Supplement: Supplementary file 9 — Table S4 The NGS‐based gene editing efficiency analyses of CRISPR‐Cas9 constructs in wheat protoplasts [file PBI-19-2428-s001.xlsx]

## Sheet: Sheet1
Table S4. The NGS-based gene editing efficiency analyses of CRISPR-Cas9 constructs in wheat protoplasts.
The editing efficiency of GW7 gene Cas9 targets in the wheat protoplasts(Published in Wang et al., Plant Journal (2019) as Table S2)
	Replicate 1				Replicate 2
Target	Genome	Mutated reads #	total reads #	Efficiency	Genome	Mutated reads #	total reads #	Efficiency	Normalized means	construct
GW7T1	2A	339	23238	0.0146	2A	109	15202	0.0072	0.0363333	pA9Cas9sg,protoplast transformation efficiency is 30%
	2B	300	36197	0.0083	2B	53	19575	0.0027	0.0183333
	2D	40	4234	0.0094	2D	5	1593	0.0031	0.0208333
GW7T2	2A	461	28463	0.0162	2A	22	6086	0.0036	0.033
	2B	700	37615	0.0186	2B	38	7795	0.0049	0.0391667
	2D	79	5272	0.015	2D	10	716	0.014	0.0483333
GW7T3	2A	110	69009	0.0016	2A	74	49364	0.0015	0.00516667
	2B	462	76962	0.006	2B	421	49559	0.0085	0.0241667
	2D	166	75406	0.0022	2D	264	49869	0.0053	0.0125
GW7T4	2A	59	4187	0.0141	2A	0	886	0	0.0235
	2B	27	54360	0.0005	2B	9	14386	0.0006	0.00183333
	2D	28	56867	0.0005	2D	8	15010	0.0005	0.00166667
GW7T5	2A	23	3345	0.0069	2A	10	2124	0.0047	0.0193333
	2B	244	45162	0.0054	2B	87	32220	0.0027	0.0135
	2D	625	48838	0.0128	2D	139	33213	0.0042	0.0283333
GW7T6	2A	301	3500	0.086	2A	46	1091	0.0422	0.213667
	2B	6209	56707	0.1095	2B	820	14588	0.0562	0.276167
	2D	6520	58901	0.1107	2D	891	14992	0.0594	0.2835
GW7T8	2A	16	5467	0.0029	2A	0	2466	0	0.00483333
	2B	90	64555	0.0014	2B	44	27739	0.0016	0.005
	2D	214	66941	0.0032	2D	12	31034	0.0004	0.006
GW7T9	2A	627	48599	0.0129	2A	429	34911	0.0123	0.042
	2B	724	46394	0.0156	2B	253	34707	0.0073	0.0381667
	2D	793	46096	0.0172	2D	299	36070	0.0083	0.0425
The editing efficiency of GS3 gene Cas9 targets in the wheat protoplasts.
	Replicate 1				Replicate 2
Target	Genome	Mutated reads #	total reads #	Efficiency	Genome	Mutated reads #	total reads #	Efficiency	Normalized means	construct
GS3T6	4A	99	26041	0.0038017	4A	12	22467	0.000534117	0.010226	pA9Cas9sg,protoplast transformation efficiency is about 21.2%
	7A	52	22066	0.00235657	7A	65	17753	0.00366135	0.0141932
	7D	113	26783	0.00421909	7D	182	23386	0.00778243	0.0283055
GS3T7	4A	126	28041	0.00449342	4A	58	20078	0.00288873	0.0174107
	7A	0	23658	0	7A	0	17138	0	0
	7D	168	28367	0.00592237	7D	42	20951	0.00200468	0.0186959
GS3T8	4A	70	9539	0.0073383	4A	258	22228	0.011607	0.0446823
	7A	111	7350	0.015102	7A	137	19455	0.00704189	0.0522263
	7D	97	9961	0.00973798	7D	294	22540	0.0130435	0.0537298
GS3T9	4A	4	24160	0.000165563	4A	52	24391	0.00213193	0.00541862
	7A	53	19425	0.00272844	7A	30	20604	0.00145603	0.00986903
	7D	263	24773	0.0106164	7D	555	25117	0.0220966	0.0771533
The editing efficiency of PDS gene Cas9 targets in the wheat protoplasts.
	Replicate 1				Replicate 2
Target	Genome	Mutated reads #	total reads #	Efficiency	Genome	Mutated reads #	total reads #	Efficiency	Normalized means	construct
PDST7	4A	1155	24059	0.048007	4A	574	13354	0.0429834	0.2146	pA9Cas9sg,protoplast transformation efficiency is about 21.2%
	4B	1099	24026	0.0457421	4B	815	14289	0.0570369	0.242403
	4D	1024	21820	0.0469294	4D	476	11863	0.0401248	0.205316
PDST11	4A	50	7677	0.00651296	4A	139	12409	0.0112015	0.0417795
	4B	40	7716	0.00518403	4B	36	12489	0.00288254	0.0190249
	4D	28	7604	0.00368227	4D	123	11331	0.0108552	0.0342864
PDST12	4A	17	71703	0.000237089	4A	11	66869	0.000164501	0.000434621	pA9Cas9sg,protoplast transformation efficiency is about 46.2%
	4B	0	3099	0	4B	2	3516	0.000568828	0.000615615
	4D	2	4563	0.000438308	4D	0	3856	0	0.000474359
PDST13	4A	15	27069	0.000554139	4A	13	12797	0.00101586	0.00169914
	4B	42	25295	0.00166041	4B	27	12443	0.00216989	0.00414535
	4D	26	25261	0.00102925	4D	30	12115	0.00247627	0.00379386
The editing efficiency of GSE5 gene Cas9 targets in the wheat protoplasts.
	Replicate 1				Replicate 2
Target	Genome	Mutated reads #	total reads #	Efficiency	Genome	Mutated reads #	total reads #	Efficiency	Normalized means	construct
GSE5T1	1A	541	8866	0.0610196	1A	294	15629	0.0188112	0.120956	pA9Cas9sg,protoplast transformation efficiency is about 33%
	1B	not targeted	not targeted	not targeted	1B	not targeted	not targeted	not targeted	not targeted
	1D	24	38833	0.000618031	1D	4	38674	0.000103429	0.00109312
GSE5T2	1A	35	4960	0.00705645	1A	370	16489	0.0224392	0.0446904
	1B	not targeted	not targeted	not targeted	1B	not targeted	not targeted	not targeted	not targeted
	1D	412	16973	0.0242738	1D	1322	40351	0.0327625	0.0864187
GSE5T4	1A	0	8	0	1A	1	67	0.0149254	0.0226142
	1B	not targeted	not targeted	not targeted	1B	not targeted	not targeted	not targeted	not targeted
	1D	0	4	0	1D	0	61	0	0
GSE5T5	1A	4	1467	0.00272665	1A	28	10172	0.00275265	0.00830198
	1B	not targeted	not targeted	not targeted	1B	not targeted	not targeted	not targeted	not targeted
	1D	1	1436	0.000696379	1D	12	4600	0.0026087	0.00500769
GSE5T6	1A	1	11041	9.05715e-05	1A	2	19420	0.000102987	0.00029327
	1B	not targeted	not targeted	not targeted	1B	not targeted	not targeted	not targeted	not targeted
	1D	0	2517	0	1D	0	661	0	0
