# Supplementary material for: Expanding the range of editable targets in the wheat genome using the variants of the Cas12a and Cas9 nucleases
Source: Plant Biotechnol J. 2021 Jul 28;19(12):2428–41. doi: 10.1111/pbi.13669 (PMC8633491; doi:10.1111/pbi.13669)
Supplement: Supplementary file 10 — Table S5 The NGS‐based gene editing efficiency analyses LbCas12a multiplex constructs in wheat protoplasts [file PBI-19-2428-s008.xlsx]

## Sheet: Sheet1
Table S5. The NGS-based gene editing efficiency analyses LbCas12a multiplex constructs in wheat protoplasts.
Comparison between 9LCCnv, 9LCCnv3T, and 9LCCnv8T
Constructs	Target name	repeat#	Subgenome	Insertion	Deletion	Insertion and deletion	Total reads	Efficiency	Normalized mean	Mean of biological repeats	SE
9LCCnvGW2T6	GW2T6	1	A	0	4	4	3058	0.00130804	0.00830565	0.0114443	0.00276267
			B	3	5	7	3182	0.00219987
			D	1	0	1	984	0.00101626
9LCCnvGW2T6	GW2T6	2	A	3	20	23	3423	0.00671925	0.0193844
			B	0	7	7	3684	0.00190011
			D	0	3	3	1405	0.00213523
9LCCnvGW2T6	GW2T6	3	A	0	6	6	2749	0.00218261	0.0071508
			B	0	1	1	2907	0.000343997
			D	0	2	2	637	0.00313972
9LCCnvGW2T6	GW2T6	4	A	0	4	4	3123	0.00128082	0.0109364
			B	0	10	10	2857	0.00350018
			D	2	0	2	1335	0.00149813
9LCCnv3T	GW2T6	1	A	2	30	32	3145	0.0101749	0.0626236	0.0693731	0.00438624
			B	3	49	49	3206	0.0152838
			D	2	12	14	1234	0.0113452
9LCCnv3T	GW2T6	2	A	13	37	50	3261	0.0153327	0.0666331
			B	1	35	35	3349	0.0104509
			D	1	21	21	1344	0.015625
9LCCnv3T	GW2T6	3	A	6	82	82	3491	0.023489	0.0822658
			B	0	50	50	3629	0.0137779
			D	0	8	8	1389	0.00575954
9LCCnv3T	GW2T6	4	A	15	34	49	3398	0.0144202	0.0659696
			B	1	34	35	3143	0.0111359
			D	0	22	22	1493	0.0147354
9LCCnv8T	GW2T6	1	A	0	46	46	2839	0.0162029	0.0761801	0.0992288	0.0128673
			B	2	40	42	3157	0.0133038
			D	0	24	24	1355	0.0177122
9LCCnv8T	GW2T6	2	A	0	36	36	3527	0.010207	0.103679
			B	6	87	93	3339	0.0278527
			D	10	38	48	1670	0.0287425
9LCCnv8T	GW2T6	3	A	0	60	60	3389	0.0177043	0.133656
			B	11	112	123	3618	0.0339967
			D	9	42	49	1672	0.0293062
9LCCnv8T	GW2T6	4	A	2	54	55	3462	0.0158868	0.0834004
			B	0	76	76	3652	0.0208105
			D	0	14	14	1579	0.00886637
9LCCnvGS3T11	GS3T7	1	A	0	53	53	3388	0.0156434	0.0472315	0.0404332	0.00352333
			B	0	6	6	1687	0.00355661
			D	0	6	6	1806	0.00332226
9LCCnvGS3T11	GS3T8	2	A	0	65	65	4648	0.0139845	0.0449512
			B	0	8	8	2659	0.00300865
			D	1	9	9	1814	0.00496141
9LCCnvGS3T11	GS3T9	3	A	2	59	59	4659	0.0126637	0.0378003
			B	0	0	0	1978	0
			D	1	3	3	1564	0.00191816
9LCCnvGS3T11	GS3T10	4	A	1	55	55	4715	0.0116649	0.0317496
			B	1	1	1	3416	0.00029274
			D	0	0	0	688	0
9LCCnv3T	GS3T11	1	A	1	68	68	4574	0.0148666	0.0524575	0.0453277	0.00674028
			B	1	15	16	3219	0.00497049
			D	0	8	8	976	0.00819672
9LCCnv3T	GS3T11	2	A	0	61	61	5037	0.0121104	0.0359486
			B	2	10	10	4345	0.0023015
			D	1	8	9	1745	0.00515759
9LCCnv3T	GS3T11	3	A	0	125	125	6435	0.019425	0.0606622
			B	0	17	17	3140	0.00541401
			D	0	2	2	2294	0.00087184
9LCCnv3T	GS3T11	4	A	0	45	45	3894	0.0115562	0.0322424
			B	1	4	5	2498	0.0020016
			D	1	3	3	1827	0.00164204
9LCCnv8T	GS3T11	1	A	1	35	35	4121	0.00849308	0.027319	0.0449896	0.00623187
			B	1	5	5	2445	0.00204499
			D	0	4	4	1487	0.00268998
9LCCnv8T	GS3T11	2	A	0	48	48	3761	0.0127626	0.0462055
			B	1	15	15	2202	0.00681199
			D	1	3	3	1179	0.00254453
9LCCnv8T	GS3T11	3	A	0	8	8	932	0.00858369	0.0503074
			B	0	10	10	655	0.0152672
			D	0	0	0	202	0
9LCCnv8T	GS3T11	4	A	0	39	39	2754	0.0141612	0.0561263
			B	0	14	14	1675	0.00835821
			D	0	6	6	827	0.00725514
9LCCnvSPL16T2	SPL16T2	1	A	2	9	11	4913	0.00223896	0.00998971	0.00764979	0.00134186
			B	2	18	18	6669	0.00269906
			D	2	4	4	4935	0.000810537
9LCCnvSPL16T2	SPL16T2	2	A	3	7	7	5448	0.00128488	0.00668521
			B	5	7	9	7727	0.00116475
			D	1	9	9	5523	0.00162955
9LCCnvSPL16T2	SPL16T2	3	A	4	6	6	5231	0.00114701	0.00429234
			B	2	2	2	7237	0.000276358
			D	3	5	7	5005	0.0013986
9LCCnvSPL16T2	SPL16T2	4	A	3	7	8	5509	0.00145217	0.00963191
			B	4	24	24	8074	0.0029725
			D	3	5	5	5624	0.000889047
9LCCnvGASR7T2	GASR7T2	1	A	0	0	0	531	0	0.0140647	0.00831511	0.00308244
			B	0	2	2	674	0.00296736
			D	0	4	4	928	0.00431034
9LCCnvGASR7T2	GASR7T2	2	A	0	0	0	633	0	0.0116628
			B	0	4	4	1027	0.00389484
			D	0	3	3	1341	0.00223714
9LCCnvGASR7T2	GASR7T2	3	A	0	0	0	649	0	0.00753296
			B	0	0	0	954	0
			D	0	4	4	1052	0.00380228
9LCCnvGASR7T2	GASR7T2	4	A	0	0	0	539	0	0
			B	0	0	0	679	0
			D	0	0	0	865	0
9LCCnvAn1T11	An1T11	1	A	0	0	0	3462	0	0.0061066	0.0108973	0.00495391
			B	2	7	8	3807	0.00210139
			D	6	0	6	4194	0.00143062
9LCCnvAn1T11	An1T11	2	A	0	8	8	5055	0.00158259	0.00348756
			B	0	1	1	6093	0.000164123
			D	0	3	3	6056	0.000495376
9LCCnvAn1T11	An1T11	3	A	1	6	7	6003	0.00116608	0.00856509
			B	0	8	8	6870	0.00116448
			D	0	19	19	6975	0.00272401
9LCCnvAn1T11	An1T11	4	A	1	30	30	5060	0.00592885	0.02543
			B	4	29	33	6301	0.00523726
			D	0	26	26	6138	0.00423591
9LCCnv8T	SPL16T2	1	A	3	7	7	4992	0.00140224	0.00913131	0.00916487	0.000812302
			B	5	12	12	6935	0.00173035
			D	5	9	11	4500	0.00244444
9LCCnv8T	SPL16T2	2	A	2	4	4	5618	0.000711997	0.00924266
			B	3	27	27	7459	0.00361979
			D	2	2	2	4775	0.000418848
9LCCnv8T	SPL16T2	3	A	2	2	2	4165	0.000480192	0.00715405
			B	3	18	18	6358	0.00283108
			D	1	1	1	4154	0.000240732
9LCCnv8T	SPL16T2	4	A	5	27	29	6535	0.00443764	0.0111315
			B	4	8	8	7789	0.00102709
			D	4	6	8	5889	0.00135846
9LCCnv8T	GASR7T2	1	A	0	0	0	353	0	0.0149142	0.0156108	0.00748919
			B	0	2	2	422	0.00473934
			D	0	0	2	566	0.00353357
9LCCnv8T	GASR7T2	2	A	0	0	0	242	0	0.0116009
			B	0	0	0	253	0
			D	0	2	2	367	0.00544959
9LCCnv8T	GASR7T2	3	A	0	0	0	218	0	0.0359281
			B	0	4	4	267	0.0149813
			D	0	2	2	350	0.00571429
9LCCnv8T	GASR7T2	4	A	0	0	0	171	0	0
			B	0	0	0	191	0
			D	0	0	0	242	0
9LCCnv8T	An1T11	1	A	0	12	12	4787	0.00250679	0.00895836	0.0206027	0.00433224
			B	7	6	12	5965	0.00201174
			D	0	5	5	5434	0.000920132
9LCCnv8T	An1T11	2	A	0	16	16	3131	0.00511019	0.0193011
			B	0	12	12	3355	0.00357675
			D	0	10	10	3358	0.00297796
9LCCnv8T	An1T11	3	A	0	26	26	5518	0.00471185	0.025638
			B	1	30	30	5271	0.00569152
			D	0	30	30	5983	0.00501421
9LCCnv8T	An1T11	4	A	1	18	19	8994	0.00211252	0.0285135
			B	1	53	54	10500	0.00514286
			D	0	93	93	9615	0.00967239
9LCCnvGSE5T10	GSE5T10	1	A	0	8	8	4146	0.0019	0.0145387	0.0119376	0.00237192
			B	0	0	0	14	0
			D	1	14	14	3406	0.0041
9LCCnvGSE5T10	GSE5T10	2	A	0	7	7	3304	0.0021	0.0161264
			B	0	0	0	7	0
			D	0	13	13	2890	0.0045
9LCCnvGSE5T10	GSE5T10	3	A	0	2	2	2390	0.0008	0.0117165
			B	0	0	0	12	0
			D	0	10	10	2719	0.0037
9LCCnvGSE5T10	GSE5T10	4	A	1	4	4	2831	0.0014	0.00536865
			B	0	0	0	19	0
			D	0	2	2	2738	0.0007
9LCCnvGW7T13	GW7T13	1	A	0	0	0	1675	0	0.00552079	0.00277602	0.000770935
			B	0	0	0	1888	0
			D	0	6	6	1871	0.0032
9LCCnvGW7T13	GW7T13	2	A	0	2	2	3796	0.0005	0.00125203
			B	0	0	0	2974	0
			D	0	0	0	1217	0
9LCCnvGW7T13	GW7T13	3	A	1	5	5	1766	0.0028	0.00452489
			B	0	0	0	2034	0
			D	0	0	0	1725	0
9LCCnvGW7T13	GW7T13	4	A	0	1	1	5317	0.0002	0.00213424
			B	0	3	3	3726	0.0008
			D	0	0	0	328	0
9LCCnvGW7T13	GW7T13	5	A	0	4	4	4212	0.0009	0.00255918
			B	0	0	0	3178	0
			D	0	0	0	425	0
9LCCnvGW7T13	GW7T13	6	A	1	1	1	3356	0.0003	0.000664982
			B	0	0	0	2924	0
			D	0	0	0	1239	0
9LCCnvGW7T14	GW7T14	1	A	1	15	15	6861	0.0022	0.00661609	0.00595819	0.00145513
			B	0	0	0	4164	0
			D	0	0	0	311	0
9LCCnvGW7T14	GW7T14	2	A	1	3	3	7358	0.0004	0.00225713
			B	0	0	0	3297	0
			D	0	2	2	421	0.0048
9LCCnvGW7T14	GW7T14	3	A	0	3	3	2617	0.0011	0.0093029
			B	1	7	7	2786	0.0025
			D	0	5	5	2659	0.0019
9LCCnvGW7T14	GW7T14	4	A	0	4	4	5777	0.0007	0.00565664
			B	0	6	6	3617	0.0017
			D	0	2	2	1213	0.0016
9LCCnv3T	GSE5T10	1	A	1	6	7	3556	0.002	0.0119814	0.00923557	0.00118469
			B	0	0	0	4	0
			D	0	9	9	3117	0.0029
9LCCnv3T	GSE5T10	2	A	1	9	9	2461	0.0037	0.0104384
			B	0	0	0	7	0
			D	0	1	1	2322	0.0004
9LCCnv3T	GSE5T10	3	A	4	1	5	2637	0.0019	0.00708933
			B	0	0	0	3	0
			D	0	2	2	2297	0.0009
9LCCnv3T	GSE5T10	4	A	0	3	3	2246	0.0013	0.0074331
			B	0	0	0	3	0
			D	0	3	3	1787	0.0017
9LCCnv8T	GSE5T10	1	A	0	3	3	1545	0.0019	0.011066	0.00594627	0.00198248
			B	-	-	-	-	-
			D	1	3	3	1166	0.0026
9LCCnv8T	GSE5T10	2	A	0	6	6	2999	0.002	0.00687893
			B	-	-	-	-	-
			D	0	1	1	2089	0.0005
9LCCnv8T	GSE5T10	3	A	0	1	1	2860	0.0003	0.00198059
			B	-	-	-	-	-
			D	0	1	1	2189	0.0005
9LCCnv8T	GSE5T10	4	A	0	3	3	2880	0.001	0.00385951
			B	-	-	-	-	-
			D	0	1	1	2302	0.0004
9LCCnv8T	GW7T13	1	A	0	6	6	3059	0.002	0.0111857	0.0097287	0.00224893
			B	0	3	3	2527	0.0012
			D	0	6	6	1119	0.0054
9LCCnv8T	GW7T13	2	A	0	4	4	3398	0.0012	0.0143613
			B	0	6	6	2564	0.0023
			D	0	9	9	653	0.0138
9LCCnv8T	GW7T13	3	A	0	0	0	3169	0	0.00973078
			B	0	0	0	2185	0
			D	0	12	12	812	0.0148
9LCCnv8T	GW7T13	4	A	0	2	2	2863	0.0007	0.00363702
			B	0	0	0	2034	0
			D	0	2	2	602	0.0033
9LCCnv8T	GW7T14	1	A	0	4	4	3072	0.00130208	0.00742611	0.00595232	0.00171741
			B	0	4	4	2534	0.00157853
			D	0	2	2	1127	0.00177462
9LCCnv8T	GW7T14	2	A	0	0	0	3411	0	0.00978916
			B	0	11	11	2569	0.00428182
			D	0	2	2	660	0.0030303
9LCCnv8T	GW7T14	3	A	0	0	0	3226	0	0.00478011
			B	0	6	6	2218	0.00270514
			D	0	0	0	832	0
9LCCnv8T	GW7T14	4	A	2	1	2	2870	0.000696864	0.00181389
			B	0	0	0	2039	0
			D	0	0	0	604	0
9Y	An1T11		A	0	0	0	1613	0	0
			B	0	0	0	2253	0
			D	0	0	0	2277	0
9Y	GASR7T2		A	0	2	2	1145	0.00174672	0.0026757
			B	0	1	1	1340	0.000746269
			D	0	0	0	3121	0
9Y	GS3T11		A	0	7	7	2730	0.0026	0.00945342
			B	0	4	4	2152	0.0019
			D	0	0	0	936	0
9Y	GSE5T10		A	2	2	2	3274	0.0006	0.0034644
			B	0	0	0	79	0
			D	1	2	2	2420	0.0008
9Y	GW2T6		A	0	3	3	7566	0.0004	0.00243493
			B	0	6	6	7812	0.0008
			D	0	0	0	3103	0
9Y	GW7T13		A	0	4	4	6674	0.0006	0.00325672
			B	1	3	3	3784	0.0008
			D	0	0	0	289	0
9Y	GW7T14		A	0	2	2	6696	0.000298686	0.0009273
			B	0	0	0	3797	0
			D	0	0	0	291	0
9Y	SPL16T2		A	0	0	0	2147	0	0.00133476
			B	0	0	0	3250	0
			D	2	2	2	2095	0.001
Comparison between 9LCCnv, 9LCCnv3T, and 9LCCnv4T
Constructs	Target name	repeat#	Subgenome	Insertion	Deletion	Insertion and deletion	Total reads	Efficiency	Normalized mean	Mean of biological repeats	SE
9LCCnvGS3T11	GS3T11	1	4A	0	8	8	8163	0.00245008	0.00166639	0.00264863	0.000537223
			7A	0	0	0	1946	0
			7D	0	0	0	1893	0
9LCCnvGS3T11	GS3T11	2	4A	1	20	21	10207	0.00514353	0.00351688
			7A	0	0	0	1100	0
			7D	0	0	0	3621	0
9LCCnvGS3T11	GS3T11	3	4A	1	11	11	8540	0.00322014	0.00276263
			7A	0	0	0	2334	0
			7D	0	4	4	2700	0.0037037
9LCCnv3T	GS3T11	1	4A	1	12	12	9780	0.00306748	0.00668739	0.00736977	0.00253113
			7A	0	0	0	1279	0
			7D	0	25	25	2773	0.0225388
9LCCnv3T	GS3T11	2	4A	0	9	9	1576	0.0142766	0.0121438
			7A	0	0	0	456	0
			7D	0	6	6	1056	0.0142045
9LCCnv3T	GS3T11	3	4A	1	0	1	1688	0.00148104	0.000567279
			7A	0	0	0	1500	0
			7D	0	0	0	1219	0
9LCCnv3T	GS3T11	4	4A	1	20	21	9131	0.00574964	0.0100806
			7A	1	5	5	2612	0.0047856
			7D	1	34	34	3137	0.027096
9LCCnv4T	GS3T11	1	4A	0	35	35	5964	0.0146714	0.0153144	0.00955665	0.00203293
			7A	0	2	2	596	0.00838926
			7D	0	12	12	1439	0.0208478
9LCCnv4T	GS3T11	2	4A	0	6	6	2693	0.00557	0.00924855
			7A	0	4	4	251	0.0398406
			7D	0	6	6	1381	0.0108617
9LCCnv4T	GS3T11	3	4A	0	0	0	1927	0	0.00596659
			7A	0	0	0	566	0
			7D	0	8	8	859	0.0232829
9LCCnv4T	GS3T11	4	4A	2	18	20	6314	0.00791891	0.00769704
			7A	0	0	0	408	0
			7D	1	5	5	1398	0.00894134
9LCCnvGSE5T10	GSE5T10	1	1A	0	4	4	971	0.0102987	0.00721501	0.00624285	0.000608426
			1B	0	0	0	2	0
			1D	0	0	0	413	0
9LCCnvGSE5T10	GSE5T10	2	1A	0	0	0	613	0	0.00512295
			1B	0	0	0	1	0
			1D	0	2	2	362	0.0138122
9LCCnvGSE5T10	GSE5T10	3	1A	0	2	2	1346	0.00371471	0.00639059
			1B	0	0	0	12	0
			1D	0	3	3	598	0.0125418
9LCCnv3T	GSE5T10	1	1A	0	3	3	649	0.0115562	0.0104275	0.00513726	0.0018149
			1B	0	0	0	1	0
			1D	0	1	1	309	0.00809061
9LCCnv3T	GSE5T10	2	1A	0	0	0	471	0	0.00344828
			1B	NA	NA	NA	-	#VALUE!
			1D	0	1	1	254	0.00984252
9LCCnv3T	GSE5T10	3	1A	0	1	1	377	0.0066313	0.00438596
			1B	0	0	0	4	0
			1D	0	0	0	189	0
9LCCnv3T	GSE5T10	4	1A	0	4	4	2808	0.00356125	0.00228728
			1B	0	0	0	1	0
			1D	0	0	0	1563	0
9LCCnv4T	GSE5T10	1	1A	0	0	0	267	0	0	0.00293384	0.00190207
			1B	0	0	0	6	0
			1D	0	0	0	134	0
9LCCnv4T	GSE5T10	2	1A	0	0	0	292	0	0
			1B	NA	NA	NA	-	#VALUE!
			1D	0	0	0	121	0
9LCCnv4T	GSE5T10	3	1A	0	0	0	424	0	0.00798722
			1B	0	0	0	3	0
			1D	0	2	2	199	0.0251256
9LCCnv4T	GSE5T10	4	1A	0	1	1	419	0.00596659	0.00374813
			1B	0	0	0	1	0
			1D	0	0	0	247	0
9LCCnv	GW2T6	1	6A	0	10	10	1281	0.019516	0.012699	0.00950799	0.00163699
			6B	1	5	5	1436	0.00870474
			6D	0	0	0	236	0
9LCCnv	GW2T6	2	6A	0	6	6	1116	0.0134409	0.00727802
			6B	0	2	2	1244	0.00401929
			6D	0	0	0	388	0
9LCCnv	GW2T6	3	6A	0	2	2	1879	0.00266099	0.00854701
			6B	0	10	10	1742	0.0143513
			6D	0	2	2	474	0.0105485
9LCCnv3T	GW2T6	1	6A	0	8	8	1041	0.0192123	0.0437928	0.0266302	0.00701951
			6B	0	36	36	1336	0.0673653
			6D	0	2	2	249	0.0200803
9LCCnv3T	GW2T6	2	6A	0	2	2	704	0.00710227	0.0147493
			6B	0	6	6	719	0.0208623
			6D	0	2	2	272	0.0183824
9LCCnv3T	GW2T6	3	6A	1	5	5	1613	0.00774954	0.0155744
			6B	0	6	6	1748	0.00858124
			6D	0	14	14	652	0.053681
9LCCnv3T	GW2T6	4	6A	6	20	26	2401	0.0270721	0.0324041
			6B	3	43	43	2456	0.0437704
			6D	0	4	4	775	0.0129032
9LCCnv4T	GW2T6	1	6A	0	8	8	132	0.151515	0.0868056	0.0443342	0.0143725
			6B	0	2	2	129	0.0387597
			6D	0	0	0	27	0
9LCCnv4T	GW2T6	2	6A	2	6	8	822	0.0243309	0.0268949
			6B	0	12	12	960	0.03125
			6D	2	0	2	263	0.0190114
9LCCnv4T	GW2T6	3	6A	0	22	22	1690	0.0325444	0.0371839
			6B	2	26	28	1780	0.0393258
			6D	0	10	10	564	0.0443262
9LCCnv4T	GW2T6	4	6A	2	16	18	2068	0.0217602	0.0264523
			6B	0	23	23	2219	0.0259126
			6D	2	8	10	533	0.0469043
9LCCnv	PDST16	1	4A	18	58	58	59918	0.00241997	0.00207091	0.00208016	0.000150132
			4B	10	39	43	59028	0.00182117
			4D	9	66	67	83863	0.00199731
9LCCnv	PDST16	2	4A	16	58	61	110124	0.0013848	0.00182487
			4B	17	65	68	83340	0.00203984
			4D	25	110	113	138067	0.00204611
9LCCnv	PDST16	3	4A	20	131	135	123473	0.00273339	0.00234469
			4B	19	83	85	96332	0.00220591
			4D	36	125	138	161908	0.00213084
9LCCnv4T	PDST16	1	4A	20	65	70	110764	0.00157994	0.00161559	0.00170053	5.21482e-05
			4B	21	72	75	118435	0.00158315
			4D	28	112	116	174677	0.00166021
9LCCnv4T	PDST16	2	4A	30	69	71	120966	0.00146735	0.00162834
			4B	21	75	79	108771	0.00181574
			4D	30	105	110	169442	0.00162297
9LCCnv4T	PDST16	3	4A	33	120	130	200250	0.00162297	0.00171638
			4B	40	119	126	164859	0.00191072
			4D	29	150	152	229165	0.00165819
9LCCnv4T	PDST16	4	4A	27	114	119	169602	0.00175411	0.0018418
			4B	25	106	113	132141	0.00213787
			4D	40	136	148	214057	0.00172851
