# Supplementary material for: Expanding the range of editable targets in the wheat genome using the variants of the Cas12a and Cas9 nucleases
Source: Plant Biotechnol J. 2021 Jul 28;19(12):2428–41. doi: 10.1111/pbi.13669 (PMC8633491; doi:10.1111/pbi.13669)
Supplement: Supplementary file 11 — Table S6 The NGS‐based genotyping of T0 and T1 plant of 5384‐1 and C3137‐1 [file PBI-19-2428-s006.xlsx]

## Sheet: Sheet1
Table S6. The NGS-based genotyping of T0 and T1 plants of 5384-1 and C3137-1 families.
		GASR7T2						GW7T13						GW7T14						An1T11						SPL16T2						GW2T6						GS3T11						GSE5T10
T0 line	Genome	Insertion	deletion	total indel	total reads	GE efficiency		Insertion	deletion	total indel	total reads	GE efficiency		Insertion	deletion	total indel	total reads	GE efficiency		Insertion	deletion	total indel	total reads	GE efficiency		Insertion	deletion	total indel	total reads	GE efficiency		Insertion	deletion	total indel	total reads	GE efficiency		Insertion	deletion	total indel	total reads	GE efficiency		Insertion	deletion	total indel	total reads	GE efficiency
5384-1	A	0	0	0	32	0		0	0	0	92	0		0	0	0	92	0		0	2	2	1341	0.00149142		0	0	0	258	0		0	0	0	262	0		0	0	0	24	0		0	0	0	35	0
	B	0	0	0	66	0		0	0	0	114	0		0	26	26	114	0.22807		2	1	3	2104	0.00142586		0	0	0	436	0		0	0	0	260	0		0	0	0	50	0		Data is missed because of divergence of B genome copy
	D	0	0	0	229	0		0	0	0	94	0		0	0	0	94	0		0	7	7	2215	0.00316027		0	0	0	235	0		0	0	0	88	0		0	0	0	126	0		0	0	0	26	0
C3137-1	A	0	0	0	33	0		0	0	0	62	0		0	0	0	62	0		0	0	0	304	0		0	0	0	216	0		0	0	0	400	0		0	0	0	16	0		0	0	0	64	0
	B	0	0	0	34	0		0	0	0	56	0		0	0	0	56	0.0344828		0	0	0	641	0		0	0	0	362	0		0	0	0	404	0		0	0	0	24	0		Data is missed because of divergence of B genome copy
	D	0	0	0	124	0		0	0	0	74	0		0	36	36	74	0.486486		0	2	2	559	0.00357782		0	0	0	194	0		0	0	0	224	0		0	0	0	20	0		0	0	0	32	0
		GASR7T2						GW7T13						GW7T14						An1T11						SPL16T2						GW2T6						GS3T11						GSE5T10
T1 line	Genome	Insertion	deletion	total indel	total reads	GE efficiency		Insertion	deletion	total indel	total reads	GE efficiency		Insertion	deletion	total indel	total reads	GE efficiency		Insertion	deletion	total indel	total reads	GE efficiency		Insertion	deletion	total indel	total reads	GE efficiency		Insertion	deletion	total indel	total reads	GE efficiency		Insertion	deletion	total indel	total reads	GE efficiency		Insertion	deletion	total indel	total reads	GE efficiency
5384-1-1	A	0	0	0	81	0	AA	0	0	0	49	0	AA	0	0	0	49	0	AA	0	0	0	170	0	AA	0	0	0	113	0	AA	0	0	0	598	0	AA	0	0	0	2	0	0/2	0	0	0	4	0	0/4
	B	0	0	0	138	0	BB	0	0	0	54	0.314815	BB	0	17	17	54	0.314815	Bb	2	0	2	1054	0.00189753	BB	0	0	0	212	0	BB	0	0	0	636	0	BB	NA	NA	NA	-	0	0	NA	NA	NA	-	0	0
	D	0	0	0	375	0	DD	0	0	0	61	0.0819672	DD	0	5	5	61	0.0819672	DD	0	2	2	960	0.00208333	DD	0	0	0	127	0	DD	0	0	0	142	0	DD	NA	NA	NA	-	0	0	0	0	0	1	0	0/1
5384-1-2	A	0	0	0	1	0	AA	0	0	0	78	0.025641	AA	0	2	2	78	0.025641	AA	0	0	0	46	0	AA	0	0	0	82	0	AA	0	2	2	757	0.00264201	AA	NA	NA	NA	-	0	0	0	0	0	12	0	AA
	B	0	0	0	2	0	BB	0	0	0	79	0.493671	BB	0	39	39	79	0.493671	Bb	0	0	0	406	0	BB	0	0	0	133	0	BB	0	0	0	759	0	BB	0	0	0	2	0	0/2	NA	NA	NA	-	0	0
	D	0	0	0	4	0	DD	0	0	0	46	0.0434783	DD	0	2	2	46	0.0434783	DD	0	0	0	280	0	DD	0	0	0	86	0	DD	0	0	0	206	0	DD	NA	NA	NA	-	0	0	0	0	0	8	0	0/8
5384-1-3	A	0	0	0	90	0	AA	0	0	0	71	0	AA	0	0	0	71	0	AA	0	4	4	152	0.0263158	AA	0	0	0	121	0	AA	1	0	1	756	0.00132275	AA	0	0	0	2	0	0/2	0	0	0	43	0	AA
	B	0	0	0	151	0	BB	0	0	0	69	0.405797	BB	0	28	28	69	0.405797	Bb	0	2	2	783	0.00255428	BB	0	0	0	171	0	BB	0	0	0	742	0	BB	NA	NA	NA	-	0	0	NA	NA	NA	-	0	0
	D	0	0	0	376	0	DD	0	0	0	60	0.0666667	DD	0	4	4	60	0.0666667	DD	0	0	0	778	0	DD	0	0	0	85	0	DD	0	0	0	194	0	DD	NA	NA	NA	-	0	0	0	0	0	18	0	DD
5384-1-4	A	0	0	0	171	0	AA	0	0	0	53	0	AA	0	0	0	53	0	AA	0	0	0	152	0	AA	0	0	0	133	0	AA	0	0	0	1065	0	AA	0	0	0	10	0	AA	0	0	0	26	0	AA
	B	0	0	0	252	0	BB	0	0	0	79	0.493671	BB	0	39	39	79	0.493671	Bb	0	0	0	750	0	BB	0	0	0	219	0	BB	0	0	0	1097	0	BB	0	0	0	20	0	BB	NA	NA	NA	-	0	0
	D	0	0	0	711	0	DD	0	0	0	49	0.0204082	DD	0	1	1	49	0.0204082	DD	1	3	3	588	0.00510204	DD	0	0	0	157	0	DD	0	0	0	165	0	DD	0	0	0	2	0	0/2	0	0	0	13	0	DD
5384-1-5	A	0	0	0	149	0	AA	0	0	0	28	0	AA	0	0	0	28	0	AA	0	0	0	198	0	AA	0	0	0	73	0	AA	0	0	0	854	0	AA	0	0	0	40	0	AA	0	0	0	33	0	AA
	B	0	0	0	294	0	BB	0	0	0	75	0.346667	BB	0	26	26	75	0.346667	Bb	0	2	2	987	0.00202634	BB	0	0	0	168	0	BB	0	0	0	829	0	BB	0	0	0	31	0	BB	NA	NA	NA	-	0	0
	D	0	0	0	743	0	DD	0	0	0	45	0.0444444	DD	0	2	2	45	0.0444444	DD	0	0	0	913	0	DD	0	0	0	100	0	DD	0	0	0	194	0	DD	NA	NA	NA	-	0	0	0	0	0	17	0	DD
5384-1-6	A	0	0	0	136	0	AA	0	0	0	45	0	AA	0	0	0	45	0	AA	0	0	0	128	0	AA	0	0	0	110	0	AA	0	0	0	851	0	AA	0	0	0	14	0	AA	0	0	0	30	0	AA
	B	0	0	0	288	0	BB	0	0	0	72	0	BB	0	0	0	72	0	BB	0	0	0	783	0	BB	0	0	0	162	0	BB	0	0	0	959	0	BB	0	0	0	2	0	0/2	NA	NA	NA	-	0	0
	D	0	0	0	752	0	DD	0	0	0	76	0	DD	0	0	0	76	0	DD	0	2	2	685	0.00291971	DD	0	0	0	107	0	DD	0	0	0	138	0	DD	NA	NA	NA	-	0	0	0	0	0	21	0	DD
5384-1-7	A	0	0	0	122	0	AA	0	0	0	45	0.0222222	AA	0	1	1	45	0.0222222	AA	0	0	0	242	0	AA	0	0	0	121	0	AA	0	0	0	688	0	AA	0	0	0	12	0	AA	0	0	0	37	0	AA
	B	0	0	0	223	0	BB	0	0	0	38	0.921053	BB	0	35	35	38	0.921053	bb	0	0	0	1123	0	BB	0	0	0	160	0	BB	0	0	0	800	0	BB	0	0	0	26	0	BB	0	0	0	2	0	0/2
	D	0	0	0	524	0	DD	0	0	0	43	0	DD	0	0	0	43	0	DD	0	4	4	1018	0.00392927	DD	0	0	0	117	0	DD	0	1	1	155	0.00645161	DD	0	0	0	2	0	0/2	0	0	0	23	0	DD
5384-1-8	A	0	0	0	66	0	AA	0	0	0	25	0	AA	0	0	0	25	0	AA	0	0	0	184	0	AA	0	0	0	113	0	AA	0	0	0	777	0	AA	0	0	0	37	0	AA	0	0	0	22	0	AA
	B	0	0	0	72	0	BB	0	0	0	17	0.411765	BB	0	7	7	17	0.411765	Bb	0	0	0	841	0	BB	0	0	0	204	0	BB	0	0	0	627	0	BB	0	0	0	7	0	0/7	NA	NA	NA	-	0	0
	D	0	0	0	247	0	DD	0	0	0	12	0.0833333	DD	0	1	1	12	0.0833333	DD	0	0	0	821	0	DD	0	0	0	139	0	DD	0	0	0	123	0	DD	NA	NA	NA	-	0	0	0	0	0	12	0	DD
5384-1-9	A	0	0	0	2	0	AA	0	0	0	19	0	AA	0	0	0	19	0	AA	0	0	0	158	0	AA	0	0	0	31	0	AA	0	0	0	802	0	AA	0	0	0	6	0	0/6	0	0	0	12	0	AA
	B	NA	NA	NA	#VALUE!	0	BB	0	0	0	25	0.52	BB	0	13	13	25	0.52	Bb	0	2	2	864	0.00231481	BB	0	0	0	63	0	BB	0	0	0	901	0	BB	0	0	0	14	0	BB	NA	NA	NA	-	0	0
	D	NA	NA	NA	#VALUE!	0	DD	0	0	0	24	0.0416667	DD	0	1	1	24	0.0416667	DD	0	0	0	672	0	DD	0	0	0	45	0	DD	0	0	0	154	0	DD	0	0	0	4	0	0/4	0	0	0	8	0	0/8
5384-1-10	A	0	0	0	138	0	AA	0	0	0	75	0.04	AA	0	3	3	75	0.04	AA	0	0	0	138	0	AA	0	0	0	34	0	AA	0	0	0	783	0	AA	0	0	0	11	0	AA	0	0	0	36	0	AA
	B	0	0	0	212	0	BB	0	0	0	58	0.931034	BB	0	54	54	58	0.931034	bb	0	0	0	732	0	BB	0	0	0	62	0	BB	0	0	0	947	0	BB	0	0	0	2	0	0/2	NA	NA	NA	-	0	0
	D	0	0	0	545	0	DD	0	0	0	41	0.0243902	DD	0	1	1	41	0.0243902	DD	0	0	0	546	0	DD	0	0	0	41	0	DD	0	0	0	140	0	DD	NA	NA	NA	-	0	0	0	0	0	22	0	DD
5384-1-11	A	NA	NA	NA	#VALUE!	0	AA	0	0	0	34	0	AA	0	0	0	34	0	AA	0	0	0	274	0	AA	0	0	0	140	0	AA	0	0	0	1034	0	AA	0	0	0	9	0	0/9	0	0	0	40	0	AA
	B	0	0	0	5	0	BB	0	0	0	60	0.366667	BB	0	22	22	60	0.366667	Bb	0	0	0	1116	0	BB	0	0	0	214	0	BB	0	0	0	1109	0	BB	0	0	0	16	0	BB	NA	NA	NA	-	0	0
	D	0	0	0	5	0	DD	0	0	0	64	0	DD	0	0	0	64	0	DD	0	0	0	986	0	DD	0	0	0	146	0	DD	0	0	0	215	0	DD	0	0	0	2	0	0/2	0	0	0	25	0	DD
5384-1-12	A	0	0	0	138	0	AA	0	0	0	72	0	AA	0	0	0	72	0	AA	0	0	0	268	0	AA	0	0	0	189	0	AA	0	0	0	1178	0	AA	0	0	0	17	0	AA	0	0	0	22	0	AA
	B	0	0	0	219	0	BB	0	0	0	65	0	BB	0	0	0	65	0	BB	2	0	2	1104	0.00181159	BB	0	0	0	285	0	BB	0	0	0	1147	0	BB	0	0	0	39	0	BB	NA	NA	NA	-	0	0
	D	0	0	0	515	0	DD	0	0	0	77	0	DD	0	0	0	77	0	DD	0	2	2	1069	0.00187091	DD	0	0	0	199	0	DD	0	0	0	197	0	DD	0	0	0	8	0	0/8	0	0	0	13	0	DD
5384-1-13	A	0	0	0	155	0	AA	0	0	0	25	0	AA	0	0	0	25	0	AA	0	0	0	365	0	AA	0	0	0	83	0	AA	0	2	2	741	0.00269906	AA	0	0	0	24	0	AA	0	0	0	17	0	AA
	B	0	0	0	241	0	BB	0	0	0	59	0.0169492	BB	0	1	1	59	0.0169492	BB	2	0	2	713	0.00280505	BB	0	0	0	88	0	BB	0	0	0	704	0	BB	0	0	0	6	0	0/6	NA	NA	NA	-	0	0
	D	0	0	0	497	0	DD	0	0	0	26	0	DD	0	0	0	26	0	DD	3	4	7	622	0.011254	DD	0	0	0	52	0	DD	0	0	0	162	0	DD	0	0	0	2	0	0/2	0	0	0	15	0	DD
5384-1-14	A	0	0	0	185	0	AA	0	0	0	83	0	AA	0	0	0	83	0	AA	0	0	0	304	0	AA	0	0	0	120	0	AA	0	0	0	913	0	AA	0	0	0	66	0	AA	0	0	0	1	0	0/1
	B	0	0	0	383	0	BB	0	0	0	94	0	BB	0	0	0	94	0	BB	0	4	4	940	0.00425532	BB	0	0	0	151	0	BB	0	4	4	1299	0.00307929	BB	0	0	0	37	0	BB	NA	NA	NA	-	0	0
	D	0	0	0	889	0	DD	0	0	0	89	0	DD	0	0	0	89	0	DD	0	0	0	911	0	DD	0	0	0	96	0	DD	0	0	0	97	0	DD	NA	NA	NA	-	0	0	0	0	0	2	0	0/2
5384-1-15	A	0	0	0	89	0	AA	0	0	0	42	0.0952381	AA	0	4	4	42	0.0952381	AA	0	0	0	96	0	AA	0	0	0	95	0	AA	0	0	0	491	0	AA	NA	NA	NA	-	0	0	0	0	0	14	0	AA
	B	0	0	0	123	0	BB	0	0	0	71	0.901408	BB	0	64	64	71	0.901408	bb	0	2	2	559	0.00357782	BB	0	0	0	176	0	BB	0	0	0	577	0	BB	0	0	0	2	0	0/2	0	0	0	2	0	0/2
	D	0	0	0	367	0	DD	0	0	0	52	0.0769231	DD	0	4	4	52	0.0769231	DD	0	0	0	601	0	DD	0	0	0	106	0	DD	0	0	0	61	0	DD	NA	NA	NA	-	0	0	0	0	0	13	0	DD
5384-1-16	A	0	0	0	12	0	AA	0	0	0	70	0.0142857	AA	0	1	1	70	0.0142857	AA	0	0	0	36	0	AA	0	0	0	115	0	AA	0	0	0	345	0	AA	0	0	0	12	0	AA	0	0	0	21	0	AA
	B	0	0	0	27	0	BB	0	0	0	62	0.596774	BB	0	37	37	62	0.596774	Bb	0	0	0	204	0	BB	0	0	0	187	0	BB	0	0	0	386	0	BB	0	0	0	16	0	BB	NA	NA	NA	-	0	0
	D	0	0	0	90	0	DD	0	0	0	68	0.0588235	DD	0	4	4	68	0.0588235	DD	0	0	0	236	0	DD	0	0	0	151	0	DD	0	2	2	73	0.0273973	DD	0	0	0	4	0	0/4	0	0	0	16	0	DD
5384-1-17	A	0	0	0	41	0	AA	0	0	0	65	0	AA	0	0	0	65	0	AA	NA	NA	NA	-	0	0	0	0	0	62	0	AA	0	0	0	680	0	AA	0	0	0	4	0	0/4	0	0	0	1	0	0/1
	B	0	0	0	79	0	BB	0	0	0	88	0	BB	0	0	0	88	0	BB	0	0	0	4	0	0/4	0	0	0	111	0	BB	0	0	0	688	0	BB	0	0	0	6	0	0/6	NA	NA	NA	-	0	0
	D	0	0	0	170	0	DD	0	0	0	59	0	DD	0	0	0	59	0	DD	0	0	0	2	0	0/2	0	0	0	63	0	DD	0	0	0	144	0	DD	NA	NA	NA	-	0	0	NA	NA	NA	-	0	0
5384-1-18	A	0	0	0	103	0	AA	0	0	0	64	0	AA	0	0	0	64	0	AA	0	0	0	44	0	AA	0	0	0	57	0	AA	0	0	0	698	0	AA	0	0	0	2	0	0/2	0	0	0	9	0	0/9
	B	0	0	0	219	0	BB	0	0	0	59	0	BB	0	0	0	59	0	BB	0	2	2	422	0.00473934	BB	0	0	0	117	0	BB	0	0	0	812	0	BB	0	0	0	16	0	BB	NA	NA	NA	-	0	0
	D	0	0	0	491	0	DD	0	0	0	49	0	DD	0	0	0	49	0	DD	0	0	0	357	0	DD	0	0	0	66	0	DD	0	0	0	121	0	DD	0	0	0	4	0	0/4	0	0	0	8	0	0/8
5384-1-19	A	0	0	0	122	0	AA	0	0	0	64	0	AA	0	0	0	64	0	AA	0	0	0	60	0	AA	0	0	0	168	0	AA	0	0	0	1243	0	AA	0	0	0	6	0	0/6	0	0	0	18	0	AA
	B	0	0	0	198	0	BB	0	0	0	104	0	BB	0	0	0	104	0	BB	2	0	2	436	0.00458716	BB	0	0	0	191	0	BB	0	0	0	1271	0	BB	0	0	0	6	0	0/6	NA	NA	NA	-	0	0
	D	0	0	0	505	0	DD	0	0	0	90	0	DD	0	0	0	90	0	DD	0	4	4	404	0.00990099	DD	0	0	0	151	0	DD	0	0	0	162	0	DD	NA	NA	NA	-	0	0	0	0	0	15	0	DD
5384-1-20	A	0	0	0	119	0	AA	0	0	0	44	0	AA	0	0	0	44	0	AA	0	0	0	110	0	AA	0	0	0	69	0	AA	0	0	0	1328	0	AA	0	0	0	6	0	0/6	0	1	1	51	0.0196078	AA
	B	0	0	0	176	0	BB	0	0	0	80	0	BB	0	0	0	80	0	BB	0	2	2	847	0.00236128	BB	0	0	0	142	0	BB	0	2	2	1392	0.00143678	BB	0	0	0	6	0	0/6	NA	NA	NA	-	0	0
	D	0	0	0	478	0	DD	0	0	0	90	0.0222222	DD	0	2	2	90	0.0222222	DD	0	0	0	710	0	DD	0	0	0	68	0	DD	0	0	0	237	0	DD	0	0	0	2	0	0/2	0	0	0	31	0	DD
5384-1-21	A	0	0	0	145	0	AA	0	0	0	39	0.0512821	AA	0	2	2	39	0.0512821	AA	0	0	0	186	0	AA	0	0	0	157	0	AA	0	0	0	1328	0	AA	0	0	0	73	0	AA	0	0	0	51	0	AA
	B	0	0	0	238	0	BB	0	0	0	76	0.5	BB	0	38	38	76	0.5	Bb	0	0	0	928	0	BB	0	0	0	287	0	BB	0	1	1	1263	0.000791766	BB	0	0	0	42	0	BB	NA	NA	NA	-	0	0
	D	0	0	0	734	0	DD	0	0	0	43	0	DD	0	0	0	43	0	DD	0	2	2	954	0.00209644	DD	0	0	0	203	0	DD	0	0	0	214	0	DD	0	0	0	6	0	0/6	0	0	0	18	0	DD
5384-1-22	A	0	0	0	144	0	AA	0	0	0	51	0.0784314	AA	0	4	4	51	0.0784314	AA	0	0	0	112	0	AA	0	0	0	15	0	AA	0	0	0	1022	0	AA	0	0	0	48	0	AA	0	0	0	40	0	AA
	B	0	0	0	271	0	BB	0	0	0	72	0.916667	BB	0	66	66	72	0.916667	bb	0	0	0	905	0	BB	0	0	0	28	0	BB	0	0	0	1018	0	BB	0	0	0	19	0	BB	NA	NA	NA	-	0	0
	D	0	0	0	713	0	DD	0	0	0	73	0.0273973	DD	0	2	2	73	0.0273973	DD	0	0	0	819	0	DD	0	0	0	13	0	DD	0	0	0	171	0	DD	0	0	0	5	0	0/5	0	0	0	26	0	DD
5384-1-23	A	0	0	0	24	0	AA	0	0	0	17	0	AA	0	0	0	17	0	AA	0	0	0	238	0	AA	0	0	0	78	0	AA	0	0	0	817	0	AA	0	0	0	71	0	AA	0	0	0	23	0	AA
	B	0	0	0	39	0	BB	0	0	0	15	0.4	BB	0	6	6	15	0.4	Bb	0	0	0	987	0	BB	0	0	0	147	0	BB	0	0	0	783	0	BB	0	0	0	19	0	BB	0	0	0	1	0	0/1
	D	0	0	0	143	0	DD	0	0	0	13	0	DD	0	0	0	13	0	DD	0	2	2	902	0.00221729	DD	0	0	0	107	0	DD	0	0	0	147	0	DD	0	0	0	2	0	0/2	0	0	0	27	0	DD
5384-1-24	A	0	0	0	184	0	AA	0	0	0	60	0	AA	0	0	0	60	0	AA	0	2	2	369	0.00542005	AA	0	0	0	263	0	AA	0	0	0	1351	0	AA	0	0	0	66	0	AA	0	0	0	40	0	AA
	B	0	0	0	279	0	BB	0	0	0	62	0	BB	0	0	0	62	0	BB	0	2	2	1213	0.0016488	BB	0	0	0	401	0	BB	0	2	2	1431	0.00139762	BB	0	0	0	21	0	BB	NA	NA	NA	-	0	0
	D	0	0	0	716	0	DD	0	0	0	64	0	DD	0	0	0	64	0	DD	0	2	2	1150	0.00173913	DD	0	0	0	228	0	DD	0	0	0	240	0	DD	0	0	0	7	0	0/7	0	0	0	22	0	DD
5384-1-25	A	0	0	0	72	0	AA	0	0	0	49	0	AA	0	0	0	49	0	AA	0	0	0	178	0	AA	0	0	0	36	0	AA	0	0	0	939	0	AA	0	0	0	7	0	0/7	0	0	0	19	0	AA
	B	0	0	0	97	0	BB	0	0	0	43	0	BB	0	0	0	43	0	BB	0	2	2	760	0.00263158	BB	0	0	0	75	0	BB	0	2	2	1009	0.00198216	BB	0	0	0	13	0	BB	NA	NA	NA	-	0	0
	D	0	0	0	271	0	DD	0	0	0	31	0	DD	0	0	0	31	0	DD	0	0	0	734	0	DD	0	0	0	27	0	DD	0	0	0	182	0	DD	0	0	0	2	0	0/2	0	0	0	10	0	DD
5384-1-26	A	0	0	0	85	0	AA	0	0	0	50	0.06	AA	0	3	3	50	0.06	AA	0	0	0	220	0	AA	0	0	0	30	0	AA	0	0	0	617	0	AA	NA	NA	NA	-	0	0	0	0	0	34	0	AA
	B	0	0	0	138	0	BB	0	0	0	67	0.865672	BB	0	58	58	67	0.865672	bb	1	1	2	858	0.002331	BB	0	0	0	36	0	BB	0	0	0	793	0	BB	NA	NA	NA	-	0	0	NA	NA	NA	-	0	0
	D	0	0	0	342	0	DD	0	0	0	73	0.0684932	DD	0	5	5	73	0.0684932	DD	3	0	3	837	0.00358423	DD	0	0	0	42	0	DD	0	0	0	119	0	DD	NA	NA	NA	-	0	0	0	0	0	21	0	DD
5384-1-27	A	0	0	0	109	0	AA	0	0	0	58	0.103448	AA	0	6	6	58	0.103448	AA	0	0	0	386	0	AA	0	0	0	38	0	AA	0	0	0	1167	0	AA	0	0	0	58	0	AA	0	0	0	44	0	AA
	B	0	0	0	210	0	BB	0	0	0	68	0.955882	BB	0	65	65	68	0.955882	bb	0	0	0	932	0	BB	0	0	0	76	0	BB	0	2	2	1200	0.00166667	BB	0	0	0	42	0	BB	NA	NA	NA	-	0	0
	D	0	0	0	501	0	DD	0	0	0	50	0.06	DD	0	3	3	50	0.06	DD	0	2	2	945	0.0021164	DD	0	0	0	48	0	DD	0	0	0	201	0	DD	0	0	0	10	0	DD	0	0	0	13	0	DD
5384-1-28	A	0	0	0	127	0	AA	0	0	0	114	0.0350877	AA	0	4	4	114	0.0350877	AA	0	0	0	216	0	AA	0	0	0	48	0	AA	0	0	0	805	0	AA	0	0	0	50	0	AA	0	0	0	28	0	AA
	B	0	0	0	308	0	BB	0	0	0	115	0.443478	BB	0	51	51	115	0.443478	Bb	0	0	0	983	0	BB	0	0	0	85	0	BB	0	0	0	773	0	BB	0	0	0	43	0	BB	NA	NA	NA	-	0	0
	D	0	0	0	753	0	DD	0	0	0	102	0.00980392	DD	0	1	1	102	0.00980392	DD	0	0	0	1017	0	DD	0	0	0	49	0	DD	0	0	0	109	0	DD	0	0	0	6	0	0/6	0	0	0	18	0	DD
5384-1-29	A	0	0	0	99	0	AA	0	0	0	62	0	AA	0	0	0	62	0	AA	0	2	2	460	0.00434783	AA	0	0	0	61	0	AA	0	1	1	1109	0.000901713	AA	0	0	0	102	0	AA	0	0	0	3	0	0/3
	B	0	0	0	185	0	BB	0	0	0	63	0.555556	BB	0	35	35	63	0.555556	Bb	0	0	0	842	0	BB	0	0	0	117	0	BB	0	0	0	1223	0	BB	0	0	0	40	0	BB	NA	NA	NA	-	0	0
	D	0	0	0	607	0	DD	0	0	0	83	0.060241	DD	0	5	5	83	0.060241	DD	0	4	4	925	0.00432432	DD	0	0	0	66	0	DD	0	0	0	176	0	DD	0	0	0	8	0	0/8	0	0	0	3	0	0/3
5384-1-30	A	0	0	0	153	0	AA	0	0	0	81	0	AA	0	0	0	81	0	AA	0	0	0	366	0	AA	0	0	0	83	0	AA	0	0	0	1148	0	AA	0	0	0	81	0	AA	0	0	0	33	0	AA
	B	0	0	0	227	0	BB	0	0	0	83	0	BB	0	0	0	83	0	BB	0	2	2	1064	0.0018797	BB	0	0	0	162	0	BB	0	0	0	1210	0	BB	0	0	0	37	0	BB	NA	NA	NA	-	0	0
	D	0	0	0	666	0	DD	0	0	0	81	0	DD	0	0	0	81	0	DD	0	2	2	1040	0.00192308	DD	0	0	0	123	0	DD	0	0	0	165	0	DD	0	0	0	8	0	0/8	0	0	0	24	0	DD
5384-1-31	A	0	0	0	70	0	AA	0	0	0	39	0.0512821	AA	0	2	2	39	0.0512821	AA	0	0	0	194	0	AA	0	0	0	179	0	AA	0	0	0	706	0	AA	0	0	0	32	0	AA	0	0	0	42	0	AA
	B	0	0	0	111	0	BB	0	0	0	62	0.887097	BB	0	55	55	62	0.887097	bb	0	0	0	782	0	BB	0	0	0	300	0	BB	0	4	4	812	0.00492611	BB	0	0	0	21	0	BB	0	0	0	2	0	0/2
	D	0	0	0	336	0	DD	0	0	0	51	0.0980392	DD	0	5	5	51	0.0980392	DD	0	0	0	773	0	DD	0	0	0	189	0	DD	0	2	2	97	0.0206186	DD	0	0	0	2	0	0/2	0	0	0	15	0	DD
5384-1-32	A	0	0	0	77	0	AA	0	0	0	50	0.04	AA	0	2	2	50	0.04	AA	0	0	0	156	0	AA	0	0	0	72	0	AA	1	1	1	940	0.00106383	AA	0	0	0	38	0	AA	0	0	0	43	0	AA
	B	0	0	0	168	0	BB	0	0	0	34	0.352941	BB	0	12	12	34	0.352941	Bb	0	2	2	825	0.00242424	BB	0	0	0	120	0	BB	0	0	0	1012	0	BB	0	0	0	12	0	BB	NA	NA	NA	-	0	0
	D	0	0	0	478	0	DD	0	0	0	44	0.0454545	DD	0	2	2	44	0.0454545	DD	0	0	0	838	0	DD	0	0	0	72	0	DD	0	0	0	156	0	DD	NA	NA	NA	-	0	0	0	0	0	7	0	0/7
5384-1-33	A	0	0	0	102	0	AA	0	0	0	43	0	AA	0	0	0	43	0	AA	0	0	0	102	0	AA	0	0	0	78	0	AA	0	2	2	946	0.00211416	AA	0	0	0	2	0	0/2	0	0	0	14	0	AA
	B	0	0	0	140	0	BB	0	0	0	56	0.428571	BB	0	24	24	56	0.428571	Bb	0	0	0	599	0	BB	0	0	0	98	0	BB	0	2	2	1044	0.00191571	BB	0	0	0	4	0	0/4	NA	NA	NA	-	0	0
	D	0	0	0	380	0	DD	0	0	0	39	0	DD	0	0	0	39	0	DD	0	0	0	631	0	DD	0	0	0	80	0	DD	0	0	0	265	0	DD	NA	NA	NA	-	0	0	0	0	0	9	0	0/9
5384-1-34	A	0	0	0	82	0	AA	0	0	0	41	0.0487805	AA	0	2	2	41	0.0487805	AA	0	1	1	304	0.00328947	AA	0	0	0	52	0	AA	0	0	0	774	0	AA	0	0	0	10	0	AA	0	0	0	30	0	AA
	B	0	0	0	191	0	BB	0	0	0	37	0.486486	BB	0	18	18	37	0.486486	Bb	2	2	4	706	0.00566572	BB	0	0	0	82	0	BB	0	0	0	857	0	BB	0	0	0	13	0	BB	NA	NA	NA	-	0	0
	D	0	0	0	440	0	DD	0	0	0	40	0	DD	0	0	0	40	0	DD	2	0	2	762	0.00262467	DD	0	0	0	64	0	DD	0	0	0	125	0	DD	0	0	0	4	0	0/4	0	0	0	9	0	0/9
5384-1-35	A	0	0	0	162	0	AA	0	0	0	61	0.0491803	AA	0	3	3	61	0.0491803	AA	0	2	2	126	0.015873	AA	0	0	0	55	0	AA	0	0	0	836	0	AA	0	0	0	26	0	AA	0	0	0	35	0	AA
	B	0	0	0	332	0	BB	0	0	0	58	0.568966	BB	0	33	33	58	0.568966	Bb	0	0	0	835	0	BB	0	0	0	82	0	BB	0	0	0	858	0	BB	0	0	0	22	0	BB	NA	NA	NA	-	0	0
	D	0	0	0	788	0	DD	0	0	0	63	0.031746	DD	0	2	2	63	0.031746	DD	0	0	0	823	0	DD	0	0	0	48	0	DD	0	0	0	155	0	DD	0	0	0	4	0	0/4	0	0	0	15	0	DD
5384-1-36	A	0	0	0	121	0	AA	0	0	0	68	0.0294118	AA	0	2	2	68	0.0294118	AA	1	1	1	121	0.00826446	AA	0	0	0	30	0	AA	0	2	2	1066	0.00187617	AA	0	0	0	32	0	AA	0	0	0	44	0	AA
	B	0	0	0	192	0	BB	0	0	0	73	0.890411	BB	0	65	65	73	0.890411	bb	0	0	0	936	0	BB	0	0	0	61	0	BB	0	0	0	1077	0	BB	0	0	0	22	0	BB	NA	NA	NA	-	0	0
	D	0	0	0	568	0	DD	0	0	0	71	0.0704225	DD	0	5	5	71	0.0704225	DD	0	1	1	902	0.00110865	DD	0	0	0	35	0	DD	0	0	0	187	0	DD	0	0	0	2	0	0/2	0	0	0	26	0	DD
5384-1-37	A	0	0	0	195	0	AA	0	0	0	64	0.0625	AA	0	4	4	64	0.0625	AA	0	0	0	170	0	AA	0	0	0	69	0	AA	0	0	0	896	0	AA	0	0	0	64	0	AA	0	0	0	44	0	AA
	B	0	0	0	349	0	BB	0	0	0	79	0.936709	BB	0	74	74	79	0.936709	bb	0	0	0	1010	0	BB	0	0	0	76	0	BB	0	1	1	975	0.00102564	BB	0	0	0	31	0	BB	NA	NA	NA	-	0	0
	D	0	0	0	1046	0	DD	0	0	0	87	0.0689655	DD	0	6	6	87	0.0689655	DD	0	0	0	944	0	DD	0	0	0	79	0	DD	0	0	0	178	0	DD	0	0	0	2	0	0/2	0	0	0	36	0	DD
5384-1-38	A	0	0	0	172	0	AA	0	0	0	52	0.0384615	AA	0	2	2	52	0.0384615	AA	1	1	1	104	0.00961538	AA	0	0	0	45	0	AA	0	0	0	1028	0	AA	0	0	0	44	0	AA	0	0	0	46	0	AA
	B	0	0	0	339	0	BB	0	0	0	66	0.651515	BB	0	43	43	66	0.651515	Bb	0	0	0	722	0	BB	0	0	0	93	0	BB	2	0	2	1132	0.00176678	BB	0	0	0	18	0	BB	NA	NA	NA	-	0	0
	D	0	0	0	853	0	DD	0	0	0	56	0.0178571	DD	0	1	1	56	0.0178571	DD	2	2	2	752	0.00265957	DD	0	0	0	44	0	DD	0	0	0	156	0	DD	0	0	0	4	0	0/4	0	0	0	29	0	DD
5384-1-39	A	0	0	0	196	0	AA	0	0	0	40	0	AA	0	0	0	40	0	AA	0	0	0	224	0	AA	0	0	0	48	0	AA	0	0	0	461	0	AA	0	0	0	69	0	AA	0	0	0	35	0	AA
	B	0	0	0	365	0	BB	0	0	0	37	0.540541	BB	0	20	20	37	0.540541	Bb	0	1	1	933	0.00107181	BB	0	0	0	107	0	BB	0	0	0	287	0	BB	0	0	0	7	0	0/7	NA	NA	NA	-	0	0
	D	0	0	0	847	0	DD	0	0	0	48	0	DD	0	0	0	48	0	DD	0	4	4	949	0.00421496	DD	0	0	0	63	0	DD	0	0	0	80	0	DD	0	0	0	1	0	0/1	0	0	0	23	0	DD
5384-1-40	A	0	0	0	155	0	AA	0	0	0	58	0	AA	0	0	0	58	0	AA	0	0	0	136	0	AA	0	0	0	44	0	AA	0	0	0	698	0	AA	0	0	0	56	0	AA	0	0	0	57	0	AA
	B	0	0	0	266	0	BB	0	0	0	60	0.45	BB	0	27	27	60	0.45	Bb	0	0	0	622	0	BB	0	0	0	92	0	BB	0	0	0	737	0	BB	0	0	0	16	0	BB	NA	NA	NA	-	0	0
	D	0	0	0	709	0	DD	0	0	0	56	0.0178571	DD	0	1	1	56	0.0178571	DD	0	0	0	676	0	DD	0	0	0	40	0	DD	0	0	0	94	0	DD	0	0	0	4	0	0/4	0	0	0	16	0	DD
5384-1-41	A	0	0	0	122	0	AA	0	0	0	53	0.0377358	AA	0	2	2	53	0.0377358	AA	0	0	0	230	0	AA	0	0	0	47	0	AA	0	0	0	842	0	AA	0	0	0	7	0	0/7	0	0	0	56	0	AA
	B	0	0	0	142	0	BB	0	0	0	101	0.415842	BB	0	42	42	101	0.415842	Bb	0	2	2	871	0.00229621	BB	0	0	0	94	0	BB	0	2	2	934	0.00214133	BB	0	0	0	1	0	0/1	NA	NA	NA	-	0	0
	D	0	0	0	409	0	DD	0	0	0	72	0	DD	0	0	0	72	0	DD	0	0	0	881	0	DD	0	0	0	69	0	DD	0	0	0	128	0	DD	NA	NA	NA	-	0	0	0	0	0	52	0	DD
5384-1-42	A	0	0	0	99	0	AA	0	0	0	75	0.0133333	AA	0	1	1	75	0.0133333	AA	0	0	0	157	0	AA	0	0	0	17	0	AA	0	0	0	522	0	AA	0	0	0	16	0	AA	0	0	0	54	0	AA
	B	0	0	0	153	0	BB	0	0	0	74	0.351351	BB	0	26	26	74	0.351351	Bb	0	0	0	580	0	BB	0	0	0	28	0	BB	0	2	2	534	0.00374532	BB	0	0	0	4	0	0/4	NA	NA	NA	-	0	0
	D	0	0	0	316	0	DD	0	0	0	67	0.0149254	DD	0	1	1	67	0.0149254	DD	0	0	0	611	0	DD	0	0	0	12	0	DD	0	0	0	69	0	DD	NA	NA	NA	-	0	0	0	0	0	32	0	DD
5384-1-43	A	0	0	0	158	0	AA	0	0	0	76	0.0263158	AA	0	2	2	76	0.0263158	AA	0	0	0	174	0	AA	0	0	0	30	0	AA	0	0	0	781	0	AA	0	0	0	38	0	AA	0	0	0	53	0	AA
	B	0	0	0	334	0	BB	0	0	0	62	0.370968	BB	0	23	23	62	0.370968	Bb	0	2	2	962	0.002079	BB	0	0	0	54	0	BB	0	0	0	781	0	BB	0	0	0	12	0	BB	0	0	0	2	0	0/2
	D	0	0	0	853	0	DD	0	0	0	65	0.0461538	DD	0	3	3	65	0.0461538	DD	0	2	2	960	0.00208333	DD	0	0	0	34	0	DD	0	0	0	140	0	DD	0	0	0	6	0	0/6	0	0	0	26	0	DD
5384-1-44	A	0	0	0	126	0	AA	0	0	0	65	0.0153846	AA	0	1	1	65	0.0153846	AA	0	0	0	74	0	AA	0	0	0	135	0	AA	0	0	0	985	0	AA	0	0	0	60	0	AA	0	0	0	40	0	AA
	B	0	0	0	269	0	BB	0	0	0	109	0.53211	BB	0	58	58	109	0.53211	Bb	0	1	1	533	0.00187617	BB	0	0	0	192	0	BB	0	0	0	966	0	BB	0	0	0	36	0	BB	NA	NA	NA	-	0	0
	D	0	0	0	758	0	DD	0	0	0	86	0.0348837	DD	0	3	3	86	0.0348837	DD	0	1	1	533	0.00187617	DD	0	0	0	116	0	DD	0	0	0	130	0	DD	0	0	0	6	0	0/6	0	0	0	18	0	DD
5384-1-45	A	0	0	0	148	0	AA	0	0	0	86	0	AA	0	0	0	86	0	AA	0	2	2	244	0.00819672	AA	0	0	0	54	0	AA	0	0	0	769	0	AA	0	0	0	38	0	AA	0	0	0	19	0	AA
	B	0	0	0	329	0	BB	0	0	0	107	0	BB	0	0	0	107	0	BB	0	5	5	1135	0.00440529	BB	0	0	0	112	0	BB	1	1	1	746	0.00134048	BB	0	0	0	28	0	BB	NA	NA	NA	-	0	0
	D	0	0	0	771	0	DD	0	0	0	95	0	DD	0	0	0	95	0	DD	4	3	5	1057	0.00473037	DD	0	0	0	63	0	DD	0	0	0	143	0	DD	0	0	0	2	0	0/2	0	0	0	13	0	DD
5384-1-46	A	0	0	0	161	0	AA	0	0	0	70	0.0285714	AA	0	2	2	70	0.0285714	AA	0	0	0	158	0	AA	0	0	0	93	0	AA	0	0	0	714	0	AA	0	0	0	32	0	AA	0	0	0	45	0	AA
	B	0	0	0	277	0	BB	0	0	0	89	0.359551	BB	0	32	32	89	0.359551	Bb	0	2	2	762	0.00262467	BB	0	0	0	144	0	BB	0	0	0	588	0	BB	0	0	0	30	0	BB	0	0	0	1	0	0/1
	D	0	0	0	763	0	DD	0	0	0	83	0.0240964	DD	0	2	2	83	0.0240964	DD	0	0	0	747	0	DD	0	0	0	89	0	DD	0	0	0	86	0	DD	0	0	0	2	0	0/2	0	0	0	23	0	DD
5384-1-47	A	0	0	0	72	0	AA	0	0	0	7	0	AA	0	0	0	7	0	AA	0	0	0	239	0	AA	0	0	0	99	0	AA	0	0	0	829	0	AA	0	0	0	43	0	AA	0	0	0	40	0	AA
	B	0	0	0	165	0	BB	0	0	0	15	0	BB	0	0	0	15	0	BB	1	3	4	1025	0.00390244	BB	0	0	0	137	0	BB	0	0	0	830	0	BB	0	0	0	14	0	BB	NA	NA	NA	-	0	0
	D	0	0	0	447	0	DD	0	0	0	8	0	DD	0	0	0	8	0	DD	3	3	6	1030	0.00582524	DD	0	0	0	90	0	DD	0	0	0	104	0	DD	0	0	0	7	0	0/7	0	0	0	12	0	DD
5384-1-48	A	0	0	0	86	0	AA	0	0	0	24	0.0833333	AA	0	2	2	24	0.0833333	AA	0	0	0	80	0	AA	0	0	0	99	0	AA	0	0	0	571	0	AA	0	0	0	30	0	AA	0	0	0	43	0	AA
	B	0	0	0	116	0	BB	0	0	0	36	0.611111	BB	0	22	22	36	0.611111	Bb	0	0	0	622	0	BB	0	0	0	197	0	BB	0	0	0	648	0	BB	0	0	0	18	0	BB	NA	NA	NA	-	0	0
	D	0	0	0	466	0	DD	0	0	0	30	0	DD	0	0	0	30	0	DD	0	0	0	576	0	DD	0	0	0	122	0	DD	0	0	0	88	0	DD	0	0	0	2	0	0/2	0	0	0	25	0	DD
5384-1-49	A	0	0	0	108	0	AA	0	0	0	65	0.0153846	AA	0	1	1	65	0.0153846	AA	0	0	0	56	0	AA	0	0	0	68	0	AA	0	0	0	629	0	AA	0	0	0	24	0	AA	0	0	0	24	0	AA
	B	0	0	0	176	0	BB	0	0	0	89	0.460674	BB	0	41	41	89	0.460674	Bb	0	0	0	252	0	BB	0	0	0	76	0	BB	0	0	0	405	0	BB	0	0	0	13	0	BB	NA	NA	NA	-	0	0
	D	0	0	0	498	0	DD	0	0	0	66	0.0606061	DD	0	4	4	66	0.0606061	DD	2	2	4	222	0.018018	DD	0	0	0	50	0	DD	0	0	0	73	0	DD	0	0	0	2	0	0/2	0	0	0	9	0	0/9
5384-1-50	A	NA	NA	NA	#VALUE!	0	AA	0	0	0	30	0	AA	0	0	0	30	0	AA	0	0	0	149	0	AA	0	0	0	102	0	AA	0	0	0	762	0	AA	0	0	0	17	0	AA	0	0	0	24	0	AA
	B	0	0	0	2	0	BB	0	0	0	24	0.333333	BB	0	8	8	24	0.333333	Bb	2	0	2	679	0.00294551	BB	0	0	0	184	0	BB	0	0	0	739	0	BB	0	0	0	29	0	BB	NA	NA	NA	-	0	0
	D	0	0	0	4	0	DD	0	0	0	50	0	DD	0	0	0	50	0	DD	0	0	0	746	0	DD	0	0	0	86	0	DD	0	0	0	119	0	DD	0	0	0	6	0	0/6	0	0	0	13	0	DD
5384-1-51	A	NA	NA	NA	#VALUE!	0	AA	0	0	0	59	0.0847458	AA	0	5	5	59	0.0847458	AA	0	0	0	78	0	AA	0	0	0	42	0	AA	0	0	0	611	0	AA	NA	NA	NA	-	0	0	0	0	0	44	0	AA
	B	NA	NA	NA	#VALUE!	0	BB	0	0	0	74	0.945946	BB	0	70	70	74	0.945946	bb	0	2	2	616	0.00324675	BB	0	0	0	52	0	BB	0	0	0	636	0	BB	0	0	0	4	0	0/4	NA	NA	NA	-	0	0
	D	0	0	0	4	0	DD	0	0	0	68	0.0735294	DD	0	5	5	68	0.0735294	DD	0	0	0	478	0	DD	0	0	0	46	0	DD	0	0	0	103	0	DD	NA	NA	NA	-	0	0	0	0	0	27	0	DD
5384-1-52	A	0	0	0	156	0	AA	0	0	0	67	0.0149254	AA	0	1	1	67	0.0149254	AA	0	0	0	268	0	AA	0	0	0	50	0	AA	0	0	0	980	0	AA	0	0	0	53	0	AA	0	0	0	37	0	AA
	B	0	0	0	277	0	BB	0	0	0	71	0.492958	BB	0	35	35	71	0.492958	Bb	0	2	2	1106	0.00180832	BB	0	0	0	77	0	BB	0	0	0	1038	0	BB	0	0	0	25	0	BB	NA	NA	NA	-	0	0
	D	0	0	0	728	0	DD	0	0	0	44	0	DD	0	0	0	44	0	DD	0	2	2	1087	0.00183993	DD	0	0	0	41	0	DD	0	0	0	157	0	DD	NA	NA	NA	-	0	0	0	0	0	22	0	DD
5384-1-53	A	0	0	0	141	0	AA	0	0	0	88	0.0113636	AA	0	1	1	88	0.0113636	AA	0	0	0	144	0	AA	0	0	0	127	0	AA	0	1	1	842	0.00118765	AA	0	0	0	32	0	AA	0	0	0	39	0	AA
	B	0	0	0	259	0	BB	0	0	0	67	0.447761	BB	0	30	30	67	0.447761	Bb	0	0	0	790	0	BB	0	0	0	146	0	BB	0	4	4	880	0.00454545	BB	0	0	0	26	0	BB	0	0	0	2	0	0/2
	D	0	0	0	627	0	DD	0	0	0	67	0.0149254	DD	0	1	1	67	0.0149254	DD	0	8	8	818	0.00977995	DD	0	0	0	132	0	DD	0	0	0	138	0	DD	0	0	0	2	0	0/2	0	0	0	24	0	DD
5384-1-54	A	0	0	0	185	0	AA	0	0	0	58	0.0172414	AA	0	1	1	58	0.0172414	AA	0	0	0	190	0	AA	0	0	0	27	0	AA	0	0	0	1079	0	AA	0	1	1	62	0.016129	AA	0	0	0	25	0	AA
	B	0	0	0	394	0	BB	0	0	0	66	0.484848	BB	0	32	32	66	0.484848	Bb	0	2	2	923	0.00216685	BB	0	0	0	12	0	BB	1	1	1	1158	0.000863558	BB	0	0	0	16	0	BB	0	0	0	2	0	0/2
	D	0	0	0	953	0	DD	0	0	0	88	0.0795455	DD	0	7	7	88	0.0795455	DD	2	0	2	854	0.00234192	DD	0	0	0	13	0	DD	0	0	0	140	0	DD	0	0	0	8	0	0/8	0	0	0	26	0	DD
5384-1-55	A	0	0	0	145	0	AA	0	0	0	21	0.047619	AA	0	1	1	21	0.047619	AA	0	0	0	125	0	AA	0	0	0	84	0	AA	0	0	0	242	0	AA	0	0	0	66	0	AA	0	0	0	52	0	AA
	B	0	0	0	238	0	BB	0	0	0	23	1	BB	0	23	23	23	1	bb	0	0	0	471	0	BB	0	0	0	127	0	BB	0	0	0	56	0	BB	0	0	0	10	0	BB	NA	NA	NA	-	0	0
	D	0	0	0	624	0	DD	0	0	0	20	0.1	DD	0	2	2	20	0.1	DD	0	0	0	449	0	DD	0	0	0	77	0	DD	0	0	0	26	0	DD	NA	NA	NA	-	0	0	0	0	0	16	0	DD
5384-1-56	A	0	0	0	157	0	AA	0	0	0	19	0	AA	0	0	0	19	0	AA	0	0	0	143	0	AA	0	0	0	75	0	AA	1	1	1	549	0.00182149	AA	0	0	0	28	0	AA	0	0	0	41	0	AA
	B	0	0	0	359	0	BB	0	0	0	40	0.5	BB	0	20	20	40	0.5	Bb	0	0	0	590	0	BB	0	0	0	130	0	BB	0	0	0	523	0	BB	0	0	0	2	0	0/2	NA	NA	NA	-	0	0
	D	0	0	0	846	0	DD	0	0	0	53	0.0754717	DD	0	4	4	53	0.0754717	DD	0	0	0	593	0	DD	0	0	0	77	0	DD	0	0	0	89	0	DD	NA	NA	NA	-	0	0	0	0	0	14	0	DD
5384-1-57	A	0	0	0	124	0	AA	0	0	0	60	0.0666667	AA	0	4	4	60	0.0666667	AA	1	1	1	135	0.00740741	AA	0	0	0	31	0	AA	0	0	0	449	0	AA	0	0	0	42	0	AA	0	0	0	8	0	0/8
	B	0	0	0	168	0	BB	0	0	0	69	0.84058	BB	0	58	58	69	0.84058	bb	0	0	0	833	0	BB	0	0	0	43	0	BB	0	0	0	441	0	BB	0	0	0	7	0	0/7	NA	NA	NA	-	0	0
	D	0	0	0	463	0	DD	0	0	0	69	0.057971	DD	0	4	4	69	0.057971	DD	0	4	4	697	0.00573888	DD	0	0	0	37	0	DD	0	0	0	79	0	DD	0	0	0	1	0	0/1	0	0	0	3	0	0/3
5384-1-58	A	0	0	0	121	0	AA	0	0	0	29	0	AA	0	0	0	29	0	AA	NA	NA	NA	-	0	0	0	0	0	13	0	AA	0	0	0	503	0	AA	0	0	0	33	0	AA	0	0	0	57	0	AA
	B	0	0	0	176	0	BB	0	0	0	41	0	BB	0	0	0	41	0	BB	0	0	0	6	0	0/6	0	0	0	42	0	BB	0	0	0	371	0	BB	0	0	0	2	0	0/2	NA	NA	NA	-	0	0
	D	0	0	0	475	0	DD	0	0	0	50	0	DD	0	0	0	50	0	DD	NA	NA	NA	-	0	0	0	0	0	31	0	DD	0	0	0	49	0	DD	0	0	0	3	0	0/3	0	0	0	29	0	DD
5384-1-59	A	0	0	0	141	0	AA	0	0	0	69	0.0144928	AA	0	1	1	69	0.0144928	AA	0	0	0	224	0	AA	0	0	0	71	0	AA	0	0	0	782	0	AA	0	0	0	56	0	AA	0	0	0	55	0	AA
	B	0	0	0	281	0	BB	0	0	0	85	0.341176	BB	0	29	29	85	0.341176	Bb	0	0	0	908	0	BB	0	0	0	86	0	BB	0	0	0	926	0	BB	0	0	0	45	0	BB	NA	NA	NA	-	0	0
	D	0	0	0	740	0	DD	0	0	0	84	0.047619	DD	0	4	4	84	0.047619	DD	0	2	2	865	0.00231214	DD	0	0	0	61	0	DD	0	0	0	149	0	DD	0	0	0	12	0	DD	0	0	0	14	0	DD
5384-1-60	A	0	0	0	179	0	AA	0	0	0	66	0.0454545	AA	0	3	3	66	0.0454545	AA	0	0	0	208	0	AA	0	0	0	75	0	AA	0	0	0	611	0	AA	0	0	0	58	0	AA	0	0	0	37	0	AA
	B	0	0	0	324	0	BB	0	0	0	76	0.907895	BB	0	69	69	76	0.907895	bb	0	0	0	831	0	BB	0	0	0	122	0	BB	0	0	0	615	0	BB	0	0	0	28	0	BB	NA	NA	NA	-	0	0
	D	0	0	0	827	0	DD	0	0	0	56	0.0357143	DD	0	2	2	56	0.0357143	DD	0	4	4	824	0.00485437	DD	0	0	0	71	0	DD	0	0	0	102	0	DD	0	0	0	8	0	0/8	0	0	0	25	0	DD
5384-1-61	A	0	0	0	164	0	AA	0	0	0	100	0.04	AA	0	4	4	100	0.04	AA	0	0	0	262	0	AA	0	0	0	277	0	AA	0	0	0	1085	0	AA	0	0	0	48	0	AA	0	0	0	48	0	AA
	B	0	0	0	282	0	BB	0	0	0	104	0.548077	BB	0	57	57	104	0.548077	Bb	0	2	2	850	0.00235294	BB	0	0	0	390	0	BB	0	0	0	1163	0	BB	0	0	0	39	0	BB	NA	NA	NA	-	0	0
	D	0	0	0	649	0	DD	0	0	0	110	0.0272727	DD	0	3	3	110	0.0272727	DD	0	2	2	927	0.0021575	DD	0	0	0	272	0	DD	0	0	0	180	0	DD	0	0	0	8	0	0/8	0	0	0	24	0	DD
5384-1-62	A	0	0	0	159	0	AA	0	0	0	70	0.0285714	AA	0	2	2	70	0.0285714	AA	0	0	0	293	0	AA	0	0	0	126	0	AA	0	0	0	973	0	AA	0	0	0	58	0	AA	0	0	0	44	0	AA
	B	0	0	0	334	0	BB	0	0	0	67	0.298507	BB	0	2	2	67	0.0298507	BB	0	2	2	852	0.00234742	BB	0	0	0	188	0	BB	0	0	0	903	0	BB	0	0	0	52	0	BB	NA	NA	NA	-	0	0
	D	0	0	0	923	0	DD	0	0	0	83	0.0361446	DD	0	3	3	83	0.0361446	DD	0	2	2	945	0.0021164	DD	0	0	0	115	0	DD	0	0	0	170	0	DD	0	0	0	10	0	DD	0	0	0	22	0	DD
C3137-1-1	A	0	0	0	41	0	AA	0	0	0	54	0.0185185	AA	0	1	1	54	0.0185185	AA	0	0	0	68	0	AA	0	0	0	89	0	AA	NA	NA	NA	-	0	0	0	0	0	45	0	AA	0	0	0	33	0	AA
	B	0	0	0	87	0	BB	0	0	0	36	0.0833333	BB	0	3	3	36	0.0833333	BB	0	0	0	323	0	BB	0	0	0	143	0	BB	0	0	0	4	0	0/4	0	0	0	13	0	BB	NA	NA	NA	-	0	0
	D	0	0	0	260	0	DD	0	0	0	56	0.392857	DD	0	22	22	56	0.392857	Dd	0	2	2	343	0.0058309	DD	1	1	1	86	0.0116279	DD	0	0	0	1	0	0/1	0	0	0	2	0	0/2	0	0	0	6	0	0/6
C3137-1-2	A	0	0	0	110	0	AA	0	0	0	33	0	AA	0	0	0	33	0	AA	0	0	0	272	0	AA	0	0	0	169	0	AA	0	0	0	912	0	AA	0	0	0	16	0	AA	0	0	0	39	0	AA
	B	0	0	0	257	0	BB	0	0	0	37	0	BB	0	0	0	37	0	BB	0	3	3	835	0.00359281	BB	0	0	0	214	0	BB	0	2	2	957	0.00208986	BB	0	0	0	36	0	BB	NA	NA	NA	-	0	0
	D	0	0	0	697	0	DD	0	0	0	30	0.4	DD	0	12	12	30	0.4	Dd	0	2	2	867	0.00230681	DD	0	0	0	175	0	DD	0	0	0	164	0	DD	0	0	0	6	0	0/6	0	0	0	18	0	DD
C3137-1-3	A	0	0	0	26	0	AA	0	0	0	26	0	AA	0	0	0	26	0	AA	0	0	0	124	0	AA	0	0	0	59	0	AA	0	0	0	722	0	AA	0	0	0	2	0	0/2	NA	NA	NA	-	0	0
	B	0	0	0	29	0	BB	0	0	0	35	0	BB	0	0	0	35	0	BB	0	0	0	586	0	BB	0	0	0	89	0	BB	0	0	0	771	0	BB	0	0	0	6	0	0/6	NA	NA	NA	-	0	0
	D	0	0	0	161	0	DD	0	0	0	19	0	DD	0	0	0	19	0	DD	0	2	2	634	0.00315457	DD	0	0	0	53	0	DD	0	0	0	180	0	DD	0	0	0	2	0	0/2	NA	NA	NA	-	0	0
C3137-1-4	A	0	0	0	113	0	AA	0	0	0	31	0	AA	0	0	0	31	0	AA	0	0	0	174	0	AA	0	0	0	63	0	AA	0	0	0	1139	0	AA	0	0	0	8	0	0/8	0	0	0	43	0	AA
	B	0	0	0	220	0	BB	0	0	0	38	0	BB	0	0	0	38	0	BB	0	0	0	1052	0	BB	0	0	0	92	0	BB	0	0	0	1058	0	BB	0	0	0	4	0	0/4	NA	NA	NA	-	0	0
	D	0	0	0	549	0	DD	0	0	0	23	0.434783	DD	0	10	10	23	0.434783	Dd	0	0	0	1038	0	DD	0	0	0	85	0	DD	0	0	0	183	0	DD	0	0	0	4	0	0/4	0	0	0	28	0	DD
C3137-1-5	A	0	0	0	8	0	AA	0	0	0	24	0	AA	0	0	0	24	0	AA	0	0	0	176	0	AA	0	0	0	28	0	AA	0	0	0	1089	0	AA	0	0	0	30	0	AA	0	0	0	71	0	AA
	B	0	0	0	6	0	BB	0	0	0	42	0.0714286	BB	0	3	3	42	0.0714286	BB	1	1	1	1027	0.00097371	BB	0	0	0	48	0	BB	0	0	0	1117	0	BB	0	0	0	23	0	BB	NA	NA	NA	-	0	0
	D	0	0	0	34	0	DD	0	0	0	26	0.5	DD	0	13	13	26	0.5	Dd	0	2	2	922	0.0021692	DD	0	0	0	33	0	DD	0	0	0	179	0	DD	0	0	0	6	0	0/6	0	0	0	30	0	DD
C3137-1-6	A	0	0	0	158	0	AA	0	0	0	39	0.025641	AA	0	1	1	39	0.025641	AA	0	0	0	356	0	AA	0	0	0	86	0	AA	0	0	0	1079	0	AA	0	0	0	4	0	0/4	0	0	0	36	0	AA
	B	0	0	0	258	0	BB	0	0	0	48	0.0416667	BB	0	2	2	48	0.0416667	BB	0	7	7	1294	0.00540958	BB	0	0	0	130	0	BB	0	0	0	1095	0	BB	0	0	0	12	0	BB	NA	NA	NA	-	0	0
	D	0	0	0	681	0	DD	0	0	0	48	0.979167	DD	0	47	47	48	0.979167	dd	0	0	0	1385	0	DD	0	0	0	72	0	DD	0	0	0	183	0	DD	NA	NA	NA	-	0	0	0	0	0	25	0	DD
C3137-1-7	A	0	0	0	154	0	AA	0	0	0	36	0	AA	0	0	0	36	0	AA	0	0	0	364	0	AA	0	0	0	79	0	AA	0	0	0	1025	0	AA	0	0	0	51	0	AA	0	0	0	19	0	AA
	B	0	0	0	269	0	BB	0	0	0	51	0	BB	0	0	0	51	0	BB	0	2	2	1102	0.00181488	BB	0	0	0	172	0	BB	0	0	0	1042	0	BB	0	0	0	29	0	BB	NA	NA	NA	-	0	0
	D	0	0	0	678	0	DD	0	0	0	43	0.651163	DD	0	28	28	43	0.651163	Dd	0	2	2	1162	0.00172117	DD	0	0	0	121	0	DD	0	0	0	137	0	DD	0	0	0	4	0	0/4	0	1	1	22	0.0454545	DD
C3137-1-8	A	0	0	0	172	0	AA	0	0	0	39	0	AA	0	0	0	39	0	AA	0	0	0	320	0	AA	0	0	0	65	0	AA	0	0	0	870	0	AA	0	0	0	19	0	AA	0	0	0	24	0	AA
	B	0	0	0	339	0	BB	0	0	0	21	0	BB	0	0	0	21	0	BB	0	0	0	1243	0	BB	0	0	0	109	0	BB	0	0	0	834	0	BB	0	0	0	15	0	BB	NA	NA	NA	-	0	0
	D	0	0	0	852	0	DD	0	0	0	15	0.533333	DD	0	8	8	15	0.533333	Dd	0	2	2	1281	0.00156128	DD	0	0	0	64	0	DD	0	0	0	132	0	DD	NA	NA	NA	-	0	0	0	0	0	23	0	DD
C3137-1-9	A	0	0	0	183	0	AA	0	0	0	19	0	AA	0	0	0	19	0	AA	0	0	0	393	0	AA	0	0	0	25	0	AA	0	0	0	829	0	AA	0	0	0	16	0	AA	0	0	0	5	0	0/5
	B	0	0	0	275	0	BB	0	0	0	19	0	BB	0	0	0	19	0	BB	0	0	0	1223	0	BB	0	0	0	36	0	BB	0	0	0	908	0	BB	0	0	0	37	0	BB	NA	NA	NA	-	0	0
	D	0	0	0	744	0	DD	0	0	0	10	0.4	DD	0	4	4	10	0.4	Dd	0	0	0	1360	0	DD	0	0	0	22	0	DD	0	0	0	132	0	DD	NA	NA	NA	-	0	0	0	0	0	6	0	0/6
C3137-1-10	A	0	0	0	86	0	AA	0	0	0	29	0	AA	0	0	0	29	0	AA	0	0	0	378	0	AA	0	0	0	33	0	AA	0	0	0	469	0	AA	0	0	0	6	0	0/6	0	0	0	54	0	AA
	B	0	0	0	106	0	BB	0	0	0	42	0	BB	0	0	0	42	0	BB	0	0	0	1038	0	BB	0	0	0	48	0	BB	0	0	0	514	0	BB	0	0	0	20	0	BB	NA	NA	NA	-	0	0
	D	0	0	0	302	0	DD	0	0	0	28	0.428571	DD	0	12	12	28	0.428571	Dd	0	0	0	972	0	DD	0	0	0	21	0	DD	0	0	0	67	0	DD	0	0	0	2	0	0/2	0	0	0	28	0	DD
C3137-1-11	A	0	0	0	90	0	AA	0	0	0	25	0	AA	0	0	0	25	0	AA	0	2	2	657	0.00304414	AA	0	0	0	26	0	AA	0	0	0	894	0	AA	0	0	0	10	0	AA	0	0	0	55	0	AA
	B	0	0	0	110	0	BB	0	0	0	19	0	BB	0	0	0	19	0	BB	0	0	0	1189	0	BB	0	0	0	49	0	BB	0	0	0	907	0	BB	0	0	0	28	0	BB	NA	NA	NA	-	0	0
	D	0	0	0	304	0	DD	0	0	0	30	0.466667	DD	0	14	14	30	0.466667	Dd	0	0	0	1116	0	DD	0	0	0	34	0	DD	0	0	0	146	0	DD	NA	NA	NA	-	0	0	0	0	0	20	0	DD
C3137-1-12	A	0	0	0	171	0	AA	0	0	0	47	0.0851064	AA	0	4	4	47	0.0851064	AA	0	0	0	390	0	AA	0	0	0	185	0	AA	0	0	0	1066	0	AA	0	0	0	20	0	AA	0	0	0	4	0	0/4
	B	0	0	0	288	0	BB	0	0	0	70	0.0142857	BB	0	1	1	70	0.0142857	BB	0	2	2	1103	0.00181324	BB	0	0	0	302	0	BB	0	0	0	1204	0	BB	0	0	0	41	0	BB	NA	NA	NA	-	0	0
	D	0	0	0	660	0	DD	0	0	0	49	0.510204	DD	0	25	25	49	0.510204	Dd	4	2	6	995	0.00603015	DD	0	0	0	153	0	DD	0	0	0	223	0	DD	0	0	0	4	0	0/4	NA	NA	NA	-	0	0
C3137-1-13	A	0	0	0	128	0	AA	0	0	0	45	0	AA	0	0	0	45	0	AA	0	0	0	456	0	AA	0	2	2	34	0.0588235	AA	0	0	0	965	0	AA	0	0	0	27	0	AA	0	0	0	69	0	AA
	B	0	0	0	241	0	BB	0	0	0	48	0	BB	0	0	0	48	0	BB	0	2	2	1044	0.00191571	BB	0	0	0	58	0	BB	0	0	0	1192	0	BB	0	0	0	38	0	BB	NA	NA	NA	-	0	0
	D	0	0	0	649	0	DD	0	0	0	44	0.545455	DD	0	24	24	44	0.545455	Dd	0	0	0	1050	0	DD	0	0	0	40	0	DD	0	0	0	180	0	DD	0	0	0	2	0	0/2	0	0	0	45	0	DD
C3137-1-14	A	0	0	0	146	0	AA	0	0	0	29	0	AA	0	0	0	29	0	AA	0	0	0	370	0	AA	0	0	0	149	0	AA	0	0	0	885	0	AA	0	0	0	34	0	AA	0	0	0	23	0	AA
	B	0	0	0	371	0	BB	0	0	0	48	0	BB	0	0	0	48	0	BB	0	4	4	1039	0.00384986	BB	0	0	0	284	0	BB	0	0	0	919	0	BB	0	0	0	47	0	BB	NA	NA	NA	-	0	0
	D	0	0	0	773	0	DD	0	0	0	43	0	DD	0	0	0	43	0	DD	2	6	8	931	0.00859291	DD	0	0	0	148	0	DD	0	0	0	151	0	DD	0	0	0	4	0	0/4	0	0	0	20	0	DD
C3137-1-15	A	0	0	0	155	0	AA	0	0	0	51	0.0196078	AA	0	1	1	51	0.0196078	AA	0	4	4	444	0.00900901	AA	0	0	0	126	0	AA	0	2	2	826	0.00242131	AA	0	0	0	42	0	AA	0	0	0	46	0	AA
	B	0	0	0	286	0	BB	0	0	0	64	0.046875	BB	0	3	3	64	0.046875	BB	0	2	2	1082	0.00184843	BB	0	0	0	217	0	BB	0	0	0	888	0	BB	0	0	0	41	0	BB	NA	NA	NA	-	0	0
	D	0	0	0	750	0	DD	0	0	0	51	0.901961	DD	0	46	46	51	0.901961	dd	0	4	4	1021	0.00391773	DD	0	2	2	150	0.0133333	DD	0	0	0	124	0	DD	0	0	0	4	0	0/4	0	0	0	17	0	DD
C3137-1-16	A	0	0	0	114	0	AA	0	0	0	46	0	AA	0	0	0	46	0	AA	0	0	0	326	0	AA	0	0	0	179	0	AA	0	0	0	724	0	AA	0	0	0	9	0	0/9	0	0	0	11	0	AA
	B	0	0	0	218	0	BB	0	0	0	57	0.0350877	BB	0	2	2	57	0.0350877	BB	0	0	0	1168	0	BB	0	0	0	237	0	BB	0	0	0	769	0	BB	0	0	0	3	0	0/3	NA	NA	NA	-	0	0
	D	0	0	0	514	0	DD	0	0	0	56	0.357143	DD	0	20	20	56	0.357143	Dd	0	7	7	1213	0.00577082	DD	0	0	0	169	0	DD	0	0	0	193	0	DD	0	0	0	2	0	0/2	0	0	0	9	0	0/9
C3137-1-17	A	0	0	0	50	0	AA	0	0	0	32	0	AA	0	0	0	32	0	AA	0	0	0	426	0	AA	0	0	0	105	0	AA	0	0	0	714	0	AA	0	0	0	10	0	AA	0	0	0	14	0	AA
	B	0	0	0	81	0	BB	0	0	0	49	0.0204082	BB	0	1	1	49	0.0204082	BB	0	3	3	1085	0.00276498	BB	0	0	0	213	0	BB	0	0	0	739	0	BB	0	0	0	11	0	BB	NA	NA	NA	-	0	0
	D	0	0	0	240	0	DD	0	0	0	37	0.891892	DD	0	33	33	37	0.891892	dd	2	0	2	1148	0.00174216	DD	0	0	0	104	0	DD	0	0	0	244	0	DD	NA	NA	NA	-	0	0	0	0	0	8	0	0/8
C3137-1-19	A	0	0	0	1	0	AA	0	0	0	15	0	AA	0	0	0	15	0	AA	0	0	0	108	0	AA	0	0	0	43	0	AA	0	0	0	85	0	AA	NA	NA	NA	-	0	0	0	0	0	21	0	AA
	B	NA	NA	NA	#VALUE!	0	BB	0	0	0	33	0	BB	0	0	0	33	0	BB	0	0	0	376	0	BB	0	0	0	61	0	BB	0	0	0	93	0	BB	NA	NA	NA	-	0	0	NA	NA	NA	-	0	0
	D	0	0	0	6	0	DD	0	0	0	32	0.8125	DD	0	26	26	32	0.8125	dd	0	0	0	391	0	DD	0	0	0	44	0	DD	0	0	0	40	0	DD	NA	NA	NA	-	0	0	0	0	0	14	0	DD
C3137-1-20	A	NA	NA	NA	#VALUE!	0	AA	0	0	0	15	0	AA	0	0	0	15	0	AA	0	0	0	226	0	AA	0	0	0	131	0	AA	0	0	0	968	0	AA	0	0	0	1	0	0/1	0	0	0	44	0	AA
	B	NA	NA	NA	#VALUE!	0	BB	0	0	0	32	0.0625	BB	0	2	2	32	0.0625	BB	2	0	2	1138	0.00175747	BB	0	0	0	131	0	BB	0	0	0	954	0	BB	0	0	0	3	0	0/3	NA	NA	NA	-	0	0
	D	0	0	0	2	0	DD	0	0	0	18	0.555556	DD	0	10	10	18	0.555556	Dd	0	2	2	1034	0.00193424	DD	0	0	0	98	0	DD	0	0	0	166	0	DD	0	0	0	2	0	0/2	0	0	0	16	0	DD
C3137-1-21	A	0	0	0	75	0	AA	0	0	0	32	0	AA	0	0	0	32	0	AA	0	0	0	266	0	AA	0	0	0	29	0	AA	0	0	0	755	0	AA	0	0	0	6	0	0/6	0	0	0	55	0	AA
	B	0	0	0	143	0	BB	0	0	0	19	0	BB	0	0	0	19	0	BB	0	4	4	834	0.00479616	BB	0	0	0	40	0	BB	0	0	0	760	0	BB	0	0	0	8	0	0/8	NA	NA	NA	-	0	0
	D	0	0	0	352	0	DD	0	0	0	37	0.918919	DD	0	34	34	37	0.918919	dd	0	0	0	865	0	DD	0	0	0	35	0	DD	0	0	0	125	0	DD	0	0	0	2	0	0/2	0	0	0	25	0	DD
C3137-1-22	A	0	0	0	99	0	AA	0	0	0	33	0	AA	0	0	0	33	0	AA	0	0	0	326	0	AA	0	0	0	62	0	AA	0	0	0	936	0	AA	0	0	0	44	0	AA	0	0	0	32	0	AA
	B	0	0	0	163	0	BB	0	0	0	38	0	BB	0	0	0	38	0	BB	0	0	0	653	0	BB	0	0	0	72	0	BB	0	2	2	942	0.00212314	BB	0	0	0	6	0	0/6	NA	NA	NA	-	0	0
	D	0	0	0	396	0	DD	0	0	0	51	0.980392	DD	0	50	50	51	0.980392	dd	0	0	0	667	0	DD	0	0	0	46	0	DD	0	0	0	148	0	DD	NA	NA	NA	-	0	0	0	0	0	11	0	DD
C3137-1-23	A	0	0	0	79	0	AA	0	0	0	28	0	AA	0	0	0	28	0	AA	0	2	2	164	0.0121951	AA	0	0	0	51	0	AA	1	3	3	695	0.00431655	AA	0	0	0	44	0	AA	0	0	0	20	0	AA
	B	0	0	0	122	0	BB	0	0	0	42	0.0238095	BB	0	1	1	42	0.0238095	BB	2	0	2	332	0.0060241	BB	0	0	0	109	0	BB	0	0	0	723	0	BB	0	0	0	14	0	BB	NA	NA	NA	-	0	0
	D	0	0	0	373	0	DD	0	0	0	20	0.7	DD	0	14	14	20	0.7	dd	2	0	2	343	0.0058309	DD	0	0	0	45	0	DD	0	0	0	111	0	DD	0	0	0	4	0	0/4	0	0	0	16	0	DD
C3137-1-24	A	0	0	0	91	0	AA	0	0	0	21	0	AA	0	0	0	21	0	AA	0	0	0	380	0	AA	0	0	0	72	0	AA	1	1	1	941	0.0010627	AA	0	0	0	16	0	AA	0	0	0	8	0	0/8
	B	0	0	0	181	0	BB	0	0	0	47	0	BB	0	0	0	47	0	BB	0	0	0	901	0	BB	0	2	2	140	0.0142857	BB	0	0	0	954	0	BB	0	0	0	24	0	BB	NA	NA	NA	-	0	0
	D	0	0	0	431	0	DD	0	0	0	34	1	DD	0	34	34	34	1	dd	0	2	2	960	0.00208333	DD	0	0	0	113	0	DD	0	0	0	123	0	DD	0	0	0	12	0	DD	0	0	0	1	0	0/1
C3137-1-25	A	0	0	0	49	0	AA	0	0	0	20	0	AA	0	0	0	20	0	AA	0	0	0	178	0	AA	0	0	0	61	0	AA	0	0	0	743	0	AA	0	0	0	36	0	AA	NA	NA	NA	-	0	0
	B	0	0	0	90	0	BB	0	0	0	20	0	BB	0	0	0	20	0	BB	0	2	2	428	0.0046729	BB	0	0	0	79	0	BB	0	0	0	886	0	BB	0	0	0	22	0	BB	NA	NA	NA	-	0	0
	D	0	0	0	259	0	DD	0	0	0	12	0.5	DD	0	6	6	12	0.5	Dd	4	2	6	439	0.0136674	DD	0	0	0	63	0	DD	0	0	0	137	0	DD	0	0	0	4	0	0/4	NA	NA	NA	-	0	0
C3137-1-26	A	0	0	0	61	0	AA	0	0	0	48	0	AA	0	0	0	48	0	AA	0	0	0	378	0	AA	0	0	0	25	0	AA	0	0	0	705	0	AA	0	0	0	14	0	AA	0	0	0	39	0	AA
	B	0	0	0	63	0	BB	0	0	0	42	0	BB	0	0	0	42	0	BB	4	8	12	959	0.012513	BB	0	0	0	52	0	BB	0	0	0	766	0	BB	0	0	0	20	0	BB	NA	NA	NA	-	0	0
	D	0	0	0	211	0	DD	0	0	0	28	0.357143	DD	0	10	10	28	0.357143	Dd	0	2	2	1013	0.00197433	DD	0	0	0	32	0	DD	0	0	0	110	0	DD	0	0	0	6	0	0/6	0	0	0	42	0	DD
C3137-1-27	A	0	0	0	38	0	AA	0	0	0	21	0	AA	0	0	0	21	0	AA	0	0	0	2	0	0/2	0	0	0	15	0	AA	0	0	0	529	0	AA	0	0	0	14	0	AA	0	0	0	52	0	AA
	B	0	0	0	56	0	BB	0	0	0	31	0	BB	0	0	0	31	0	BB	0	0	0	2	0	0/2	0	0	0	25	0	BB	0	0	0	582	0	BB	0	0	0	9	0	0/9	NA	NA	NA	-	0	0
	D	0	0	0	145	0	DD	0	0	0	38	0.526316	DD	0	20	20	38	0.526316	Dd	0	0	0	2	0	0/2	0	0	0	24	0	DD	0	0	0	70	0	DD	0	0	0	4	0	0/4	0	0	0	26	0	DD
C3137-1-28	A	0	0	0	113	0	AA	0	0	0	31	0	AA	0	0	0	31	0	AA	0	0	0	432	0	AA	0	0	0	46	0	AA	0	0	0	85	0	AA	0	0	0	18	0	AA	0	0	0	51	0	AA
	B	0	0	0	219	0	BB	0	0	0	54	0.0555556	BB	1	3	3	54	0.0555556	BB	0	6	6	824	0.00728155	BB	0	0	0	114	0	BB	0	0	0	107	0	BB	0	0	0	12	0	BB	NA	NA	NA	-	0	0
	D	0	0	0	438	0	DD	0	0	0	47	0.574468	DD	0	27	27	47	0.574468	Dd	0	8	8	798	0.0100251	DD	0	0	0	52	0	DD	0	0	0	14	0	DD	NA	NA	NA	-	0	0	0	0	0	18	0	DD
C3137-1-29	A	0	0	0	130	0	AA	0	0	0	37	0	AA	0	0	0	37	0	AA	0	0	0	220	0	AA	0	0	0	41	0	AA	0	0	0	657	0	AA	0	0	0	2	0	0/2	0	0	0	45	0	AA
	B	0	0	0	192	0	BB	0	0	0	48	0.0208333	BB	0	1	1	48	0.0208333	BB	1	0	1	521	0.00191939	BB	0	0	0	76	0	BB	0	0	0	602	0	BB	0	0	0	6	0	0/6	NA	NA	NA	-	0	0
	D	0	0	0	489	0	DD	0	0	0	25	0.44	DD	0	11	11	25	0.44	Dd	0	0	0	436	0	DD	0	0	0	35	0	DD	0	0	0	122	0	DD	0	0	0	4	0	0/4	0	0	0	28	0	DD
C3137-1-30	A	0	0	0	125	0	AA	0	0	0	34	0	AA	0	0	0	34	0	AA	0	2	2	519	0.00385356	AA	0	0	0	90	0	AA	0	0	0	169	0	AA	0	0	0	50	0	AA	0	0	0	40	0	AA
	B	0	0	0	268	0	BB	0	0	0	36	0.0555556	BB	0	2	2	36	0.0555556	BB	1	0	1	781	0.00128041	BB	0	0	0	153	0	BB	0	0	0	104	0	BB	0	0	0	39	0	BB	NA	NA	NA	-	0	0
	D	0	0	0	604	0	DD	0	0	0	30	0.6	DD	0	18	18	30	0.6	Dd	3	2	5	916	0.00545852	DD	0	0	0	97	0	DD	0	0	0	23	0	DD	0	0	0	10	0	DD	0	0	0	36	0	DD
C3137-1-31	A	0	0	0	126	0	AA	0	0	0	27	0.0740741	AA	0	2	2	27	0.0740741	AA	0	2	2	265	0.00754717	AA	0	0	0	66	0	AA	0	0	0	720	0	AA	0	0	0	16	0	AA	0	0	0	24	0	AA
	B	0	0	0	196	0	BB	0	0	0	20	0.05	BB	0	1	1	20	0.05	BB	0	0	0	652	0	BB	0	0	0	122	0	BB	0	0	0	744	0	BB	0	0	0	6	0	0/6	NA	NA	NA	-	0	0
	D	0	0	0	445	0	DD	0	0	0	37	0.405405	DD	0	15	15	37	0.405405	Dd	0	0	0	650	0	DD	0	0	0	79	0	DD	0	0	0	242	0	DD	NA	NA	NA	-	0	0	0	0	0	18	0	DD
C3137-1-32	A	0	0	0	47	0	AA	0	0	0	21	0	AA	0	0	0	21	0	AA	0	0	0	326	0	AA	0	0	0	112	0	AA	0	0	0	583	0	AA	0	0	0	6	0	0/6	0	0	0	22	0	AA
	B	0	0	0	100	0	BB	0	0	0	35	0	BB	0	0	0	35	0	BB	0	0	0	842	0	BB	0	0	0	170	0	BB	0	0	0	607	0	BB	0	0	0	4	0	0/4	NA	NA	NA	-	0	0
	D	0	0	0	185	0	DD	0	0	0	27	0.444444	DD	0	12	12	27	0.444444	Dd	0	2	2	816	0.00245098	DD	0	0	0	86	0	DD	0	0	0	180	0	DD	NA	NA	NA	-	0	0	0	0	0	10	0	DD
C3137-1-34	A	0	0	0	96	0	AA	0	0	0	26	0	AA	0	0	0	26	0	AA	0	0	0	440	0	AA	0	0	0	169	0	AA	0	0	0	615	0	AA	0	0	0	1	0	0/1	0	1	1	51	0.0196078	AA
	B	0	0	0	210	0	BB	0	0	0	51	0.0392157	BB	0	2	2	51	0.0392157	BB	0	0	0	724	0	BB	0	0	0	277	0	BB	0	0	0	616	0	BB	0	0	0	13	0	BB	NA	NA	NA	-	0	0
	D	0	0	0	406	0	DD	0	0	0	45	0.311111	DD	0	14	14	45	0.311111	Dd	0	2	2	732	0.00273224	DD	0	0	0	169	0	DD	0	0	0	307	0	DD	0	0	0	2	0	0/2	0	0	0	18	0	DD
C3137-1-35	A	0	0	0	166	0	AA	0	0	0	39	0	AA	0	0	0	39	0	AA	0	0	0	208	0	AA	0	0	0	183	0	AA	0	0	0	763	0	AA	0	0	0	1	0	0/1	0	0	0	62	0	AA
	B	0	0	0	315	0	BB	0	0	0	99	0	BB	0	0	0	99	0	BB	0	0	0	600	0	BB	0	0	0	322	0	BB	0	0	0	785	0	BB	0	0	0	27	0	BB	NA	NA	NA	-	0	0
	D	0	0	0	866	0	DD	0	0	0	52	0.0384615	DD	0	2	2	52	0.0384615	DD	0	4	4	600	0.00666667	DD	0	0	0	244	0	DD	0	0	0	227	0	DD	0	0	0	12	0	DD	0	0	0	35	0	DD
C3137-1-36	A	0	0	0	109	0	AA	0	0	0	83	0.0361446	AA	0	3	3	83	0.0361446	AA	0	4	4	454	0.00881057	AA	0	0	0	209	0	AA	1	3	3	806	0.00372208	AA	NA	NA	NA	-	0	0	0	0	0	46	0	AA
	B	0	0	0	270	0	BB	0	0	0	119	0.10084	BB	0	12	12	119	0.10084	BB	0	2	2	755	0.00264901	BB	0	0	0	342	0	BB	0	0	0	786	0	BB	0	0	0	25	0	BB	NA	NA	NA	-	0	0
	D	0	0	0	710	0	DD	0	0	0	74	0.445946	DD	0	33	33	74	0.445946	Dd	0	2	2	851	0.00235018	DD	0	0	0	232	0	DD	0	0	0	150	0	DD	0	0	0	1	0	0/1	0	0	0	45	0	DD
C3137-1-37	A	0	0	0	199	0	AA	0	0	0	64	0	AA	0	0	0	64	0	AA	2	0	2	454	0.00440529	AA	0	0	0	278	0	AA	0	0	0	573	0	AA	0	0	0	68	0	AA	0	0	0	71	0	AA
	B	0	0	0	438	0	BB	0	0	0	75	0.0266667	BB	0	2	2	75	0.0266667	BB	2	2	4	779	0.00513479	BB	0	0	0	547	0	BB	0	0	0	565	0	BB	0	0	0	63	0	BB	NA	NA	NA	-	0	0
	D	0	0	0	1017	0	DD	0	0	0	48	0.458333	DD	0	22	22	48	0.458333	Dd	0	2	2	843	0.00237248	DD	0	0	0	302	0	DD	0	0	0	319	0	DD	0	0	0	14	0	DD	0	0	0	49	0	DD
C3137-1-38	A	0	0	0	159	0	AA	0	0	0	65	0	AA	0	0	0	65	0	AA	0	0	0	446	0	AA	0	1	1	372	0.00268817	AA	0	0	0	1127	0	AA	NA	NA	NA	-	0	0	0	0	0	20	0	AA
	B	0	0	0	359	0	BB	0	0	0	75	0	BB	0	0	0	75	0	BB	0	0	0	902	0	BB	0	0	0	673	0	BB	0	0	0	1066	0	BB	0	0	0	18	0	BB	NA	NA	NA	-	0	0
	D	0	0	0	911	0	DD	0	0	0	88	0	DD	0	0	0	88	0	DD	0	6	6	917	0.00654308	DD	0	1	1	356	0.00280899	DD	0	0	0	446	0	DD	NA	NA	NA	-	0	0	0	0	0	12	0	DD
C3137-1-39	A	0	0	0	158	0	AA	0	0	0	35	0.0571429	AA	0	2	2	35	0.0571429	AA	0	5	5	680	0.00735294	AA	0	0	0	221	0	AA	0	0	0	859	0	AA	0	0	0	16	0	AA	0	0	0	106	0	AA
	B	0	0	0	286	0	BB	0	0	0	49	0.102041	BB	0	5	5	49	0.102041	BB	0	2	2	892	0.00224215	BB	0	0	0	356	0	BB	0	0	0	933	0	BB	0	0	0	19	0	BB	NA	NA	NA	-	0	0
	D	0	0	0	663	0	DD	0	0	0	32	0.65625	DD	0	21	21	32	0.65625	Dd	0	0	0	1025	0	DD	0	0	0	260	0	DD	0	0	0	310	0	DD	0	0	0	2	0	0/2	0	0	0	74	0	DD
C3137-1-40	A	0	0	0	155	0	AA	0	0	0	8	0	AA	0	0	0	8	0	0/8	0	0	0	702	0	AA	0	0	0	189	0	AA	0	0	0	1122	0	AA	0	0	0	24	0	AA	0	0	0	77	0	AA
	B	0	0	0	341	0	BB	0	0	0	18	0	BB	0	0	0	18	0	BB	0	0	0	862	0	BB	0	0	0	353	0	BB	0	2	2	1090	0.00183486	BB	0	0	0	12	0	BB	NA	NA	NA	-	0	0
	D	0	0	0	743	0	DD	0	0	0	13	0.615385	DD	0	8	8	13	0.615385	Dd	0	2	2	974	0.00205339	DD	0	0	0	270	0	DD	0	0	0	308	0	DD	0	0	0	2	0	0/2	0	0	0	61	0	DD
C3137-1-41	A	0	0	0	154	0	AA	0	0	0	47	0	AA	0	0	0	47	0	AA	0	0	0	611	0	AA	0	0	0	223	0	AA	0	0	0	753	0	AA	0	0	0	12	0	AA	0	0	0	77	0	AA
	B	0	0	0	209	0	BB	0	0	0	77	0.0519481	BB	0	4	4	77	0.0519481	BB	0	4	4	997	0.00401204	BB	2	0	2	328	0.00609756	BB	0	0	0	659	0	BB	0	0	0	17	0	BB	NA	NA	NA	-	0	0
	D	0	0	0	460	0	DD	0	0	0	81	0.419753	DD	0	34	34	81	0.419753	Dd	0	2	2	1216	0.00164474	DD	0	0	0	239	0	DD	0	0	0	220	0	DD	0	0	0	6	0	0/6	0	0	0	69	0	DD
C3137-1-42	A	0	0	0	108	0	AA	0	0	0	65	0.0461538	AA	0	3	3	65	0.0461538	AA	0	0	0	530	0	AA	0	0	0	152	0	AA	0	0	0	757	0	AA	0	0	0	20	0	AA	0	0	0	46	0	AA
	B	0	0	0	154	0	BB	0	0	0	80	0.05	BB	0	4	4	80	0.05	BB	0	4	4	1136	0.00352113	BB	0	0	0	218	0	BB	0	0	0	842	0	BB	0	0	0	14	0	BB	NA	NA	NA	-	0	0
	D	0	0	0	432	0	DD	0	0	0	71	0.492958	DD	0	35	35	71	0.492958	Dd	0	0	0	1066	0	DD	0	0	0	146	0	DD	0	0	0	135	0	DD	0	0	0	4	0	0/4	0	0	0	29	0	DD
C3137-1-43	A	0	0	0	195	0	AA	0	0	0	46	0	AA	0	0	0	46	0	AA	0	0	0	566	0	AA	1	1	1	360	0.00277778	AA	0	0	0	705	0	AA	0	0	0	36	0	AA	0	0	0	20	0	AA
	B	0	0	0	331	0	BB	0	0	0	66	0.0454545	BB	0	3	3	66	0.0454545	BB	0	4	4	827	0.00483676	BB	2	0	2	548	0.00364964	BB	0	0	0	697	0	BB	0	0	0	40	0	BB	NA	NA	NA	-	0	0
	D	0	0	0	807	0	DD	0	0	0	45	0.911111	DD	0	41	41	45	0.911111	dd	0	0	0	938	0	DD	0	0	0	321	0	DD	0	0	0	375	0	DD	0	0	0	12	0	DD	0	0	0	31	0	DD
C3137-1-44	A	0	0	0	130	0	AA	0	0	0	40	0	AA	0	0	0	40	0	AA	0	4	4	508	0.00787402	AA	0	0	0	307	0	AA	0	0	0	10	0	AA	0	0	0	16	0	AA	0	0	0	19	0	AA
	B	0	0	0	178	0	BB	0	0	0	43	0	BB	0	0	0	43	0	BB	0	0	0	871	0	BB	0	0	0	439	0	BB	0	0	0	19	0	BB	0	0	0	46	0	BB	NA	NA	NA	-	0	0
	D	0	0	0	590	0	DD	0	0	0	27	0.222222	DD	0	6	6	27	0.222222	DD	0	4	4	833	0.00480192	DD	0	0	0	266	0	DD	0	0	0	7	0	0/7	0	0	0	4	0	0/4	0	0	0	14	0	DD
C3137-1-45	A	0	0	0	179	0	AA	0	0	0	73	0	AA	0	0	0	73	0	AA	0	2	2	557	0.00359066	AA	0	0	0	262	0	AA	0	0	0	628	0	AA	0	0	0	24	0	AA	0	0	0	117	0	AA
	B	0	0	0	306	0	BB	0	0	0	74	0	BB	0	0	0	74	0	BB	0	2	2	929	0.00215285	BB	0	1	1	471	0.00212314	BB	0	0	0	605	0	BB	0	0	0	44	0	BB	NA	NA	NA	-	0	0
	D	0	0	0	697	0	DD	0	0	0	87	0	DD	0	0	0	87	0	DD	0	6	6	903	0.00664452	DD	0	0	0	278	0	DD	0	2	2	256	0.0078125	DD	0	0	0	12	0	DD	0	1	1	78	0.0128205	DD
C3137-1-46	A	0	0	0	173	0	AA	0	0	0	68	0	AA	0	0	0	68	0	AA	0	0	0	444	0	AA	0	0	0	320	0	AA	0	0	0	650	0	AA	0	0	0	10	0	AA	0	0	0	95	0	AA
	B	0	0	0	304	0	BB	0	0	0	81	0	BB	0	0	0	81	0	BB	0	2	2	717	0.0027894	BB	0	0	0	510	0	BB	0	0	0	639	0	BB	0	0	0	38	0	BB	NA	NA	NA	-	0	0
	D	0	0	0	792	0	DD	0	0	0	71	0	DD	0	0	0	71	0	DD	0	0	0	809	0	DD	0	0	0	328	0	DD	0	0	0	233	0	DD	0	0	0	6	0	0/6	0	0	0	67	0	DD
C3137-1-47	A	0	0	0	101	0	AA	0	0	0	24	0.0833333	AA	0	2	2	24	0.0833333	AA	0	0	0	104	0	AA	0	2	2	467	0.00428266	AA	0	0	0	863	0	AA	0	0	0	4	0	0/4	0	0	0	18	0	AA
	B	0	0	0	168	0	BB	0	0	0	36	0	BB	0	0	0	36	0	BB	0	2	2	145	0.0137931	BB	0	0	0	806	0	BB	0	0	0	967	0	BB	0	0	0	8	0	0/8	NA	NA	NA	-	0	0
	D	0	0	0	388	0	DD	0	0	0	20	0.2	DD	0	4	4	20	0.2	DD	0	0	0	189	0	DD	0	0	0	577	0	DD	0	0	0	469	0	DD	0	0	0	2	0	0/2	0	0	0	13	0	DD
C3137-1-48	A	0	0	0	128	0	AA	0	0	0	31	0	AA	0	0	0	31	0	AA	0	0	0	236	0	AA	0	0	0	102	0	AA	0	0	0	847	0	AA	NA	NA	NA	-	0	0	0	0	0	7	0	0/7
	B	0	0	0	181	0	BB	0	0	0	72	0.0972222	BB	0	7	7	72	0.0972222	BB	0	0	0	549	0	BB	0	0	0	178	0	BB	0	0	0	827	0	BB	0	0	0	10	0	BB	0	0	0	2	0	0/2
	D	0	0	0	453	0	DD	0	0	0	57	0.859649	DD	0	49	49	57	0.859649	dd	0	0	0	514	0	DD	0	0	0	125	0	DD	0	0	0	272	0	DD	NA	NA	NA	-	0	0	0	0	0	7	0	0/7
C3137-1-49	A	0	0	0	70	0	AA	0	0	0	23	0	AA	0	0	0	23	0	AA	0	0	0	464	0	AA	0	0	0	199	0	AA	0	0	0	137	0	AA	0	0	0	6	0	0/6	0	0	0	85	0	AA
	B	0	0	0	147	0	BB	0	0	0	34	0	BB	0	0	0	34	0	BB	0	0	0	853	0	BB	0	0	0	382	0	BB	0	0	0	112	0	BB	0	0	0	78	0	BB	NA	NA	NA	-	0	0
	D	0	0	0	332	0	DD	0	0	0	35	0	DD	0	0	0	35	0	DD	0	0	0	931	0	DD	0	0	0	233	0	DD	0	0	0	36	0	DD	0	0	0	2	0	0/2	0	0	0	47	0	DD
C3137-1-50	A	0	0	0	83	0	AA	0	0	0	44	0.0454545	AA	0	2	2	44	0.0454545	AA	0	4	4	420	0.00952381	AA	0	0	0	57	0	AA	0	0	0	552	0	AA	0	0	0	40	0	AA	0	0	0	139	0	AA
	B	0	0	0	164	0	BB	0	0	0	34	0	BB	0	0	0	34	0	BB	0	0	0	510	0	BB	0	0	0	67	0	BB	0	0	0	569	0	BB	0	0	0	65	0	BB	NA	NA	NA	-	0	0
	D	0	0	0	412	0	DD	0	0	0	40	0.5	DD	0	20	20	40	0.5	Dd	0	2	2	760	0.00263158	DD	0	0	0	35	0	DD	0	0	0	190	0	DD	0	0	0	12	0	DD	0	0	0	96	0	DD
C3137-1-51	A	0	0	0	105	0	AA	0	0	0	68	0.0294118	AA	0	2	2	68	0.0294118	AA	0	0	0	495	0	AA	0	0	0	294	0	AA	0	0	0	746	0	AA	0	0	0	66	0	AA	0	0	0	38	0	AA
	B	0	0	0	193	0	BB	0	0	0	95	0.0631579	BB	0	6	6	95	0.0631579	BB	0	0	0	789	0	BB	0	0	0	615	0	BB	0	0	0	693	0	BB	0	0	0	79	0	BB	NA	NA	NA	-	0	0
	D	0	0	0	649	0	DD	0	0	0	88	0.477273	DD	0	42	42	88	0.477273	Dd	0	0	0	992	0	DD	0	0	0	342	0	DD	0	0	0	130	0	DD	0	0	0	27	0	DD	0	0	0	20	0	DD
C3137-1-52	A	0	0	0	98	0	AA	0	0	0	71	0	AA	0	0	0	71	0	AA	0	0	0	493	0	AA	0	0	0	349	0	AA	0	2	2	863	0.0023175	AA	0	0	0	4	0	0/4	0	1	1	110	0.00909091	AA
	B	0	0	0	218	0	BB	0	0	0	99	0	BB	0	0	0	99	0	BB	0	4	4	1133	0.00353045	BB	0	2	2	575	0.00347826	BB	0	0	0	822	0	BB	0	0	0	60	0	BB	NA	NA	NA	-	0	0
	D	0	0	0	643	0	DD	0	0	0	104	0	DD	0	0	0	104	0	DD	0	0	0	1286	0	DD	0	0	0	293	0	DD	0	0	0	151	0	DD	0	0	0	18	0	DD	0	0	0	86	0	DD
C3137-1-53	A	0	0	0	117	0	AA	0	0	0	73	0.0136986	AA	0	1	1	73	0.0136986	AA	0	0	0	434	0	AA	0	0	0	415	0	AA	0	0	0	842	0	AA	0	0	0	30	0	AA	0	0	0	6	0	0/6
	B	0	0	0	224	0	BB	0	0	0	90	0.0444444	BB	0	4	4	90	0.0444444	BB	0	0	0	1082	0	BB	0	0	0	790	0	BB	0	0	0	906	0	BB	0	0	0	48	0	BB	NA	NA	NA	-	0	0
	D	0	0	0	653	0	DD	0	0	0	81	0.851852	DD	0	69	69	81	0.851852	dd	0	0	0	944	0	DD	0	0	0	410	0	DD	0	0	0	315	0	DD	0	0	0	12	0	DD	NA	NA	NA	-	0	0
C3137-1-54	A	0	0	0	113	0	AA	0	0	0	50	0	AA	0	0	0	50	0	AA	0	0	0	290	0	AA	0	0	0	378	0	AA	0	0	0	983	0	AA	0	0	0	127	0	AA	0	0	0	60	0	AA
	B	0	0	0	179	0	BB	0	0	0	85	0	BB	0	0	0	85	0	BB	0	2	2	851	0.00235018	BB	0	0	0	617	0	BB	0	0	0	1008	0	BB	0	2	2	58	0.0344828	BB	NA	NA	NA	-	0	0
	D	0	0	0	663	0	DD	0	0	0	66	0.030303	DD	0	2	2	66	0.030303	DD	1	1	1	1039	0.000962464	DD	0	0	0	387	0	DD	0	0	0	179	0	DD	0	0	0	11	0	DD	0	0	0	36	0	DD
C3137-1-55	A	0	0	0	160	0	AA	0	0	0	67	0	AA	0	0	0	67	0	AA	0	0	0	556	0	AA	0	0	0	348	0	AA	0	2	2	827	0.00241838	AA	0	0	0	8	0	0/8	0	0	0	52	0	AA
	B	0	0	0	255	0	BB	0	0	0	63	0	BB	0	0	0	63	0	BB	0	2	2	1076	0.00185874	BB	0	0	0	531	0	BB	1	0	1	818	0.00122249	BB	0	0	0	22	0	BB	NA	NA	NA	-	0	0
	D	0	0	0	611	0	DD	0	0	0	59	0	DD	0	0	0	59	0	DD	0	6	6	1080	0.00555556	DD	0	0	0	335	0	DD	0	0	0	136	0	DD	NA	NA	NA	-	0	0	0	0	0	38	0	DD
C3137-1-56	A	0	0	0	125	0	AA	0	0	0	21	0.047619	AA	0	1	1	21	0.047619	AA	0	0	0	568	0	AA	0	0	0	363	0	AA	0	0	0	650	0	AA	0	0	0	24	0	AA	0	0	0	124	0	AA
	B	0	0	0	277	0	BB	0	0	0	31	0.0322581	BB	0	1	1	31	0.0322581	BB	0	2	2	1051	0.00190295	BB	0	0	0	682	0	BB	0	2	2	617	0.00324149	BB	0	0	0	20	0	BB	NA	NA	NA	-	0	0
	D	0	0	0	597	0	DD	0	0	0	36	1	DD	0	36	36	36	1	dd	0	6	6	1302	0.00460829	DD	0	0	0	425	0	DD	0	0	0	91	0	DD	0	0	0	8	0	0/8	0	0	0	92	0	DD
C3137-1-57	A	0	0	0	64	0	AA	0	0	0	84	0.0238095	AA	0	2	2	84	0.0238095	AA	0	0	0	514	0	AA	0	0	0	270	0	AA	0	0	0	987	0	AA	NA	NA	NA	-	0	0	0	0	0	36	0	AA
	B	0	0	0	90	0	BB	0	0	0	87	0.0229885	BB	0	2	2	87	0.0229885	BB	0	2	2	1203	0.00166251	BB	0	0	0	443	0	BB	0	0	0	1090	0	BB	0	0	0	20	0	BB	NA	NA	NA	-	0	0
	D	0	0	0	279	0	DD	0	0	0	81	0.345679	DD	0	28	28	81	0.345679	Dd	0	0	0	1356	0	DD	0	0	0	233	0	DD	0	0	0	178	0	DD	0	0	0	2	0	0/2	0	0	0	29	0	DD
C3137-1-58	A	0	0	0	110	0	AA	0	0	0	98	0	AA	0	0	0	98	0	AA	0	2	2	464	0.00431034	AA	0	0	0	2	0	0/2	0	0	0	636	0	AA	0	0	0	18	0	AA	0	0	0	105	0	AA
	B	0	0	0	146	0	BB	0	0	0	116	0.0172414	BB	0	2	2	116	0.0172414	BB	0	3	3	1061	0.00282752	BB	0	0	0	7	0	0/7	0	0	0	647	0	BB	0	0	0	17	0	BB	NA	NA	NA	-	0	0
	D	0	0	0	438	0	DD	0	0	0	124	0	DD	0	0	0	124	0	DD	0	1	1	1342	0.000745156	DD	0	0	0	2	0	0/2	0	0	0	101	0	DD	NA	NA	NA	-	0	0	0	0	0	67	0	DD
C3137-1-59	A	0	0	0	138	0	AA	0	0	0	61	0.0327869	AA	0	2	2	61	0.0327869	AA	0	2	2	596	0.0033557	AA	0	2	2	327	0.00611621	AA	0	0	0	1346	0	AA	0	0	0	64	0	AA	0	0	0	23	0	AA
	B	0	0	0	224	0	BB	0	0	0	68	0.0588235	BB	0	4	4	68	0.0588235	BB	0	2	2	1001	0.001998	BB	0	0	0	607	0	BB	0	0	0	1384	0	BB	0	0	0	75	0	BB	NA	NA	NA	-	0	0
	D	0	0	0	579	0	DD	0	0	0	67	0.835821	DD	0	56	56	67	0.835821	dd	0	0	0	963	0	DD	0	0	0	332	0	DD	0	0	0	410	0	DD	0	0	0	14	0	DD	0	0	0	13	0	DD
C3137-1-60	A	0	0	0	147	0	AA	0	0	0	49	0.0408163	AA	0	2	2	49	0.0408163	AA	0	0	0	585	0	AA	0	0	0	311	0	AA	0	0	0	623	0	AA	0	0	0	1	0	0/1	0	0	0	22	0	AA
	B	0	0	0	258	0	BB	0	0	0	55	0.0181818	BB	0	1	1	55	0.0181818	BB	0	0	0	878	0	BB	0	0	0	710	0	BB	0	0	0	654	0	BB	0	0	0	43	0	BB	NA	NA	NA	-	0	0
	D	0	0	0	606	0	DD	0	0	0	46	0.804348	DD	0	37	37	46	0.804348	dd	1	1	1	942	0.00106157	DD	0	0	0	367	0	DD	0	0	0	247	0	DD	0	0	0	14	0	DD	0	0	0	19	0	DD
C3137-1-61	A	0	0	0	123	0	AA	0	0	0	75	0.08	AA	0	6	6	75	0.08	AA	0	0	0	572	0	AA	0	0	0	353	0	AA	0	2	2	644	0.00310559	AA	0	0	0	30	0	AA	0	0	0	138	0	AA
	B	0	0	0	174	0	BB	0	0	0	110	0.0363636	BB	0	4	4	110	0.0363636	BB	0	0	0	779	0	BB	0	1	1	610	0.00163934	BB	0	0	0	637	0	BB	0	0	0	64	0	BB	NA	NA	NA	-	0	0
	D	0	0	0	451	0	DD	0	0	0	65	0.369231	DD	0	24	24	65	0.369231	Dd	0	0	0	882	0	DD	0	0	0	342	0	DD	0	0	0	201	0	DD	0	0	0	18	0	DD	0	0	0	99	0	DD
C3137-1-62	A	0	0	0	104	0	AA	0	0	0	103	0	AA	0	0	0	103	0	AA	0	0	0	548	0	AA	0	0	0	312	0	AA	0	0	0	776	0	AA	0	0	0	30	0	AA	0	0	0	215	0	AA
	B	0	0	0	175	0	BB	0	0	0	121	0.0330579	BB	0	4	4	121	0.0330579	BB	0	0	0	750	0	BB	0	0	0	637	0	BB	0	0	0	703	0	BB	0	0	0	52	0	BB	NA	NA	NA	-	0	0
	D	0	0	0	459	0	DD	0	0	0	100	0.56	DD	0	56	56	100	0.56	Dd	0	2	2	961	0.00208117	DD	0	0	0	337	0	DD	0	0	0	231	0	DD	0	0	0	12	0	DD	0	0	0	134	0	DD
C3137-1-63	A	0	0	0	74	0	AA	0	0	0	41	0	AA	0	0	0	41	0	AA	0	0	0	368	0	AA	0	0	0	281	0	AA	0	0	0	566	0	AA	0	0	0	2	0	0/2	0	0	0	21	0	AA
	B	0	0	0	138	0	BB	0	0	0	45	0.0666667	BB	0	3	3	45	0.0666667	BB	0	2	2	745	0.00268456	BB	0	0	0	473	0	BB	0	0	0	504	0	BB	0	0	0	2	0	0/2	NA	NA	NA	-	0	0
	D	0	0	0	404	0	DD	0	0	0	65	0.292308	DD	0	19	19	65	0.292308	DD	0	2	2	839	0.00238379	DD	0	0	0	254	0	DD	0	0	0	223	0	DD	0	0	0	2	0	0/2	0	0	0	9	0	0/9
C3137-1-64	A	0	0	0	50	0	AA	0	0	0	75	0.04	AA	0	3	3	75	0.04	AA	0	0	0	762	0	AA	0	0	0	218	0	AA	0	0	0	1183	0	AA	0	0	0	6	0	0/6	0	0	0	36	0	AA
	B	0	0	0	94	0	BB	0	0	0	71	0.112676	BB	0	8	8	71	0.112676	BB	0	8	8	1380	0.0057971	BB	0	0	0	343	0	BB	0	2	2	1133	0.00176523	BB	0	0	0	19	0	BB	NA	NA	NA	-	0	0
	D	0	0	0	278	0	DD	0	0	0	37	0.837838	DD	0	31	31	37	0.837838	dd	0	2	2	934	0.00214133	DD	0	0	0	167	0	DD	0	0	0	282	0	DD	0	0	0	11	0	DD	0	0	0	34	0	DD
C3137-1-65	A	0	0	0	102	0	AA	0	0	0	36	0	AA	0	0	0	36	0	AA	0	2	2	332	0.0060241	AA	0	0	0	351	0	AA	0	0	0	655	0	AA	0	0	0	8	0	0/8	0	0	0	128	0	AA
	B	0	0	0	199	0	BB	0	0	0	44	0.0227273	BB	0	1	1	44	0.0227273	BB	0	0	0	446	0	BB	0	0	0	560	0	BB	0	2	2	612	0.00326797	BB	0	0	0	34	0	BB	NA	NA	NA	-	0	0
	D	0	0	0	461	0	DD	0	0	0	52	0.442308	DD	0	23	23	52	0.442308	Dd	0	2	2	654	0.0030581	DD	0	0	0	384	0	DD	0	0	0	149	0	DD	NA	NA	NA	-	0	0	0	0	0	69	0	DD
C3137-1-66	A	0	0	0	88	0	AA	0	0	0	42	0.0714286	AA	0	3	3	42	0.0714286	AA	0	0	0	428	0	AA	0	0	0	264	0	AA	0	0	0	283	0	AA	0	0	0	8	0	0/8	0	0	0	234	0	AA
	B	0	0	0	190	0	BB	0	0	0	87	0.0344828	BB	0	3	3	87	0.0344828	BB	0	2	2	803	0.00249066	BB	0	0	0	494	0	BB	0	0	0	325	0	BB	0	0	0	46	0	BB	NA	NA	NA	-	0	0
	D	0	0	0	399	0	DD	0	0	0	90	0.911111	DD	0	82	82	90	0.911111	dd	0	0	0	950	0	DD	0	0	0	310	0	DD	0	0	0	73	0	DD	0	0	0	7	0	0/7	0	0	0	139	0	DD
C3137-1-67	A	0	0	0	99	0	AA	0	0	0	80	0.075	AA	0	6	6	80	0.075	AA	0	2	2	374	0.00534759	AA	0	0	0	390	0	AA	0	0	0	1293	0	AA	0	0	0	2	0	0/2	0	0	0	86	0	AA
	B	0	0	0	207	0	BB	0	0	0	99	0.0505051	BB	0	5	5	99	0.0505051	BB	0	2	2	1349	0.00148258	BB	0	0	0	584	0	BB	0	1	1	1301	0.00076864	BB	0	0	0	35	0	BB	NA	NA	NA	-	0	0
	D	0	0	0	702	0	DD	0	0	0	85	0.823529	DD	0	70	70	85	0.823529	dd	0	0	0	1595	0	DD	0	0	0	368	0	DD	0	0	0	214	0	DD	0	0	0	6	0	0/6	0	0	0	53	0	DD
C3137-1-68	A	0	0	0	91	0	AA	0	0	0	120	0.0166667	AA	0	2	2	120	0.0166667	AA	0	0	0	504	0	AA	0	0	0	55	0	AA	0	0	0	605	0	AA	NA	NA	NA	-	0	0	0	0	0	170	0	AA
	B	0	0	0	231	0	BB	0	0	0	95	0.0421053	BB	0	4	4	95	0.0421053	BB	0	0	0	1159	0	BB	0	0	0	106	0	BB	0	0	0	488	0	BB	0	0	0	49	0	BB	0	0	0	1	0	0/1
	D	0	0	0	682	0	DD	0	0	0	84	0.464286	DD	0	39	39	84	0.464286	Dd	0	4	4	1455	0.00274914	DD	0	0	0	91	0	DD	0	0	0	75	0	DD	0	0	0	9	0	0/9	0	0	0	126	0	DD
C3137-1-69	A	0	0	0	166	0	AA	0	0	0	66	0	AA	0	0	0	66	0	AA	0	0	0	454	0	AA	0	0	0	439	0	AA	0	2	2	1282	0.00156006	AA	0	0	0	153	0	AA	0	0	0	50	0	AA
	B	0	0	0	310	0	BB	0	0	0	74	0	BB	0	0	0	74	0	BB	2	4	6	961	0.0062435	BB	0	0	0	813	0	BB	0	0	0	1216	0	BB	0	0	0	29	0	BB	NA	NA	NA	-	0	0
	D	0	0	0	870	0	DD	0	0	0	61	0.295082	DD	0	18	18	61	0.295082	DD	0	4	4	932	0.00429185	DD	0	0	0	427	0	DD	0	0	0	241	0	DD	0	0	0	6	0	0/6	0	0	0	41	0	DD
C3137-1-70	A	0	0	0	114	0	AA	0	0	0	81	0.0123457	AA	0	1	1	81	0.0123457	AA	0	0	0	380	0	AA	0	0	0	386	0	AA	0	0	0	769	0	AA	0	0	0	80	0	AA	0	0	0	59	0	AA
	B	0	0	0	223	0	BB	0	0	0	101	0.0990099	BB	0	10	10	101	0.0990099	BB	0	0	0	612	0	BB	0	0	0	729	0	BB	0	0	0	787	0	BB	0	0	0	54	0	BB	NA	NA	NA	-	0	0
	D	0	0	0	650	0	DD	0	0	0	105	0.87619	DD	0	92	92	105	0.87619	dd	0	2	2	748	0.0026738	DD	0	0	0	457	0	DD	0	0	0	137	0	DD	0	0	0	14	0	DD	0	0	0	39	0	DD
C3137-1-71	A	0	0	0	167	0	AA	0	0	0	37	0	AA	0	0	0	37	0	AA	0	0	0	202	0	AA	0	0	0	351	0	AA	0	0	0	919	0	AA	0	0	0	30	0	AA	0	0	0	135	0	AA
	B	0	0	0	367	0	BB	0	0	0	76	0	BB	0	0	0	76	0	BB	0	2	2	236	0.00847458	BB	0	0	0	630	0	BB	0	0	0	918	0	BB	0	0	0	33	0	BB	NA	NA	NA	-	0	0
	D	0	0	0	755	0	DD	0	0	0	55	0	DD	0	0	0	55	0	DD	0	0	0	318	0	DD	0	0	0	366	0	DD	0	0	0	170	0	DD	0	0	0	8	0	0/8	0	0	0	85	0	DD
C3137-1-72	A	NA	NA	NA	#VALUE!	0	AA	0	0	0	54	0.037037	AA	0	2	2	54	0.037037	AA	0	0	0	447	0	AA	0	0	0	329	0	AA	0	2	2	860	0.00232558	AA	0	0	0	6	0	0/6	0	0	0	188	0	AA
	B	0	0	0	1	0	BB	0	0	0	38	0.0526316	BB	0	2	2	38	0.0526316	BB	0	0	0	660	0	BB	0	0	0	602	0	BB	0	0	0	851	0	BB	0	0	0	28	0	BB	NA	NA	NA	-	0	0
	D	NA	NA	NA	#VALUE!	0	DD	0	0	0	39	0.820513	DD	0	32	32	39	0.820513	dd	0	0	0	841	0	DD	0	0	0	305	0	DD	0	0	0	102	0	DD	0	0	0	2	0	0/2	0	0	0	106	0	DD
C3137-1-73	A	0	0	0	99	0	AA	0	0	0	87	0.045977	AA	0	4	4	87	0.045977	AA	0	0	0	317	0	AA	0	0	0	211	0	AA	0	0	0	752	0	AA	0	0	0	22	0	AA	0	0	0	93	0	AA
	B	0	0	0	170	0	BB	0	0	0	121	0.0578512	BB	0	7	7	121	0.0578512	BB	0	3	3	842	0.00356295	BB	0	0	0	462	0	BB	0	0	0	759	0	BB	0	0	0	6	0	0/6	NA	NA	NA	-	0	0
	D	0	0	0	399	0	DD	0	0	0	120	0.341667	DD	0	41	41	120	0.341667	Dd	0	3	3	1049	0.00285987	DD	0	0	0	226	0	DD	0	0	0	99	0	DD	NA	NA	NA	-	0	0	0	0	0	64	0	DD
C3137-1-74	A	0	0	0	107	0	AA	0	0	0	97	0.0309278	AA	0	3	3	97	0.0309278	AA	0	0	0	290	0	AA	0	0	0	274	0	AA	0	2	2	676	0.00295858	AA	0	0	0	50	0	AA	0	0	0	58	0	AA
	B	0	0	0	154	0	BB	0	0	0	132	0.00757576	BB	0	1	1	132	0.00757576	BB	0	4	4	991	0.00403633	BB	0	0	0	443	0	BB	0	0	0	657	0	BB	NA	NA	NA	-	0	0	0	0	0	2	0	0/2
	D	0	0	0	454	0	DD	0	0	0	113	0.460177	DD	0	52	52	113	0.460177	Dd	0	4	4	1119	0.00357462	DD	0	0	0	260	0	DD	0	0	0	127	0	DD	NA	NA	NA	-	0	0	0	0	0	45	0	DD
C3137-1-75	A	0	0	0	113	0	AA	0	0	0	18	0	AA	0	0	0	18	0	AA	1	1	1	440	0.00227273	AA	0	0	0	235	0	AA	0	0	0	904	0	AA	0	0	0	52	0	AA	0	0	0	69	0	AA
	B	0	0	0	130	0	BB	0	0	0	15	0	BB	0	0	0	15	0	BB	0	2	2	537	0.00372439	BB	0	2	2	339	0.00589971	BB	0	2	2	988	0.00202429	BB	0	0	0	69	0	BB	NA	NA	NA	-	0	0
	D	0	0	0	315	0	DD	0	0	0	19	0.421053	DD	0	8	8	19	0.421053	Dd	0	0	0	577	0	DD	0	0	0	206	0	DD	0	0	0	190	0	DD	0	0	0	12	0	DD	0	0	0	57	0	DD
C3137-1-76	A	0	0	0	111	0	AA	0	0	0	29	0	AA	0	0	0	29	0	AA	0	0	0	277	0	AA	0	0	0	298	0	AA	0	0	0	681	0	AA	0	0	0	122	0	AA	0	0	0	102	0	AA
	B	0	0	0	167	0	BB	0	0	0	23	0.0869565	BB	0	2	2	23	0.0869565	BB	0	0	0	464	0	BB	0	0	0	468	0	BB	0	0	0	716	0	BB	0	0	0	67	0	BB	NA	NA	NA	-	0	0
	D	0	0	0	327	0	DD	0	0	0	26	1	DD	0	26	26	26	1	dd	0	6	6	645	0.00930233	DD	0	0	0	320	0	DD	0	0	0	137	0	DD	0	0	0	7	0	0/7	0	0	0	79	0	DD
C3137-1-77	A	0	0	0	79	0	AA	0	0	0	103	0.0194175	AA	0	2	2	103	0.0194175	AA	0	0	0	446	0	AA	1	1	1	394	0.00253807	AA	0	0	0	919	0	AA	NA	NA	NA	-	0	0	0	0	0	184	0	AA
	B	0	0	0	139	0	BB	0	0	0	113	0.0265487	BB	0	3	3	113	0.0265487	BB	0	0	0	769	0	BB	0	0	0	607	0	BB	1	1	1	939	0.00106496	BB	0	0	0	30	0	BB	0	0	0	1	0	0/1
	D	0	0	0	431	0	DD	0	0	0	100	0.45	DD	0	45	45	100	0.45	Dd	0	0	0	884	0	DD	0	0	0	384	0	DD	0	0	0	222	0	DD	0	0	0	4	0	0/4	0	0	0	102	0	DD
C3137-1-78	A	0	0	0	133	0	AA	0	0	0	111	0.018018	AA	0	2	2	111	0.018018	AA	0	0	0	410	0	AA	0	0	0	264	0	AA	0	0	0	690	0	AA	0	0	0	2	0	0/2	0	0	0	245	0	AA
	B	0	0	0	237	0	BB	0	0	0	130	0.0692308	BB	0	9	9	130	0.0692308	BB	0	0	0	769	0	BB	0	0	0	343	0	BB	0	0	0	580	0	BB	0	0	0	66	0	BB	NA	NA	NA	-	0	0
	D	0	0	0	568	0	DD	0	0	0	107	0.551402	DD	1	59	59	107	0.551402	Dd	1	1	1	954	0.00104822	DD	0	2	2	320	0.00625	DD	0	0	0	146	0	DD	0	0	0	10	0	DD	0	1	1	128	0.0078125	DD
C3137-1-79	A	0	0	0	123	0	AA	0	0	0	13	0	AA	0	0	0	13	0	AA	0	0	0	362	0	AA	0	0	0	346	0	AA	0	2	2	885	0.00225989	AA	0	0	0	2	0	0/2	0	0	0	41	0	AA
	B	0	0	0	196	0	BB	0	0	0	15	0	BB	0	0	0	15	0	BB	0	4	4	1051	0.0038059	BB	0	0	0	445	0	BB	0	0	0	832	0	BB	NA	NA	NA	-	0	0	NA	NA	NA	-	0	0
	D	0	0	0	484	0	DD	0	0	0	34	0	DD	0	0	0	34	0	DD	0	0	0	1000	0	DD	0	0	0	336	0	DD	0	0	0	189	0	DD	NA	NA	NA	-	0	0	0	0	0	27	0	DD
C3137-1-80	A	0	0	0	105	0	AA	0	0	0	61	0	AA	0	0	0	61	0	AA	0	0	0	368	0	AA	0	0	0	243	0	AA	0	0	0	873	0	AA	0	0	0	16	0	AA	0	0	0	78	0	AA
	B	0	0	0	181	0	BB	0	0	0	64	0	BB	0	0	0	64	0	BB	0	0	0	1125	0	BB	0	0	0	379	0	BB	0	0	0	898	0	BB	0	0	0	6	0	0/6	NA	NA	NA	-	0	0
	D	0	0	0	451	0	DD	0	0	0	66	0	DD	0	0	0	66	0	DD	0	6	6	1262	0.00475436	DD	0	0	0	282	0	DD	0	0	0	169	0	DD	NA	NA	NA	-	0	0	0	0	0	61	0	DD
C3137-1-81	A	0	0	0	91	0	AA	0	0	0	77	0.012987	AA	0	1	1	77	0.012987	AA	0	2	2	312	0.00641026	AA	0	0	0	274	0	AA	0	0	0	1031	0	AA	0	0	0	6	0	0/6	0	0	0	264	0	AA
	B	0	0	0	161	0	BB	0	0	0	58	0.0689655	BB	0	4	4	58	0.0689655	BB	0	0	0	545	0	BB	0	0	0	462	0	BB	0	0	0	947	0	BB	0	0	0	112	0	BB	NA	NA	NA	-	0	0
	D	0	0	0	359	0	DD	0	0	0	67	0.940299	DD	0	63	63	67	0.940299	dd	0	2	2	715	0.0027972	DD	0	0	0	320	0	DD	0	0	0	318	0	DD	NA	NA	NA	-	0	0	0	0	0	145	0	DD
C3137-1-82	A	NA	NA	NA	#VALUE!	0	AA	0	0	0	61	0	AA	0	0	0	61	0	AA	0	0	0	427	0	AA	0	0	0	241	0	AA	0	0	0	385	0	AA	NA	NA	NA	-	0	0	0	0	0	161	0	AA
	B	0	0	0	1	0	BB	0	0	0	89	0	BB	0	0	0	89	0	BB	0	0	0	720	0	BB	2	0	2	525	0.00380952	BB	0	0	0	354	0	BB	0	0	0	30	0	BB	NA	NA	NA	-	0	0
	D	0	0	0	30	0	DD	0	0	0	72	0	DD	0	0	0	72	0	DD	0	0	0	878	0	DD	0	0	0	269	0	DD	0	0	0	133	0	DD	0	0	0	10	0	DD	0	0	0	81	0	DD
C3137-1-83	A	0	0	0	132	0	AA	0	0	0	84	0	AA	0	0	0	84	0	AA	0	0	0	478	0	AA	0	0	0	323	0	AA	0	0	0	1085	0	AA	0	0	0	63	0	AA	0	0	0	33	0	AA
	B	0	0	0	209	0	BB	0	0	0	93	0	BB	0	0	0	93	0	BB	0	0	0	1082	0	BB	0	0	0	561	0	BB	0	0	0	1039	0	BB	0	0	0	90	0	BB	NA	NA	NA	-	0	0
	D	0	0	0	621	0	DD	0	0	0	99	0	DD	0	0	0	99	0	DD	0	0	0	1373	0	DD	0	0	0	374	0	DD	0	0	0	178	0	DD	0	0	0	10	0	DD	0	0	0	31	0	DD
C3137-1-84	A	0	0	0	109	0	AA	0	0	0	66	0	AA	0	0	0	66	0	AA	4	0	4	319	0.0125392	AA	0	0	0	250	0	AA	0	0	0	943	0	AA	0	0	0	80	0	AA	0	0	0	37	0	AA
	B	0	0	0	205	0	BB	0	0	0	122	0.0163934	BB	0	2	2	122	0.0163934	BB	0	2	2	1133	0.00176523	BB	0	2	2	332	0.0060241	BB	0	0	0	880	0	BB	0	0	0	98	0	BB	NA	NA	NA	-	0	0
	D	0	0	0	668	0	DD	0	0	0	110	0.327273	DD	0	36	36	110	0.327273	Dd	0	2	2	1440	0.00138889	DD	0	0	0	234	0	DD	0	0	0	127	0	DD	0	0	0	30	0	DD	0	0	0	31	0	DD
C3137-1-85	A	0	0	0	169	0	AA	0	0	0	69	0	AA	0	0	0	69	0	AA	0	4	4	518	0.00772201	AA	0	0	0	231	0	AA	0	0	0	1348	0	AA	0	0	0	73	0	AA	0	0	0	58	0	AA
	B	0	0	0	262	0	BB	0	0	0	128	0.03125	BB	0	4	4	128	0.03125	BB	7	0	7	635	0.0110236	BB	0	0	0	437	0	BB	0	0	0	1354	0	BB	0	0	0	57	0	BB	NA	NA	NA	-	0	0
	D	0	0	0	749	0	DD	0	0	0	81	0.469136	DD	0	38	38	81	0.469136	Dd	13	14	27	638	0.0423197	DD	0	0	0	289	0	DD	0	0	0	233	0	DD	0	0	0	3	0	0/3	0	0	0	27	0	DD
C3137-1-86	A	0	0	0	165	0	AA	0	0	0	71	0.0140845	AA	0	1	1	71	0.0140845	AA	0	0	0	274	0	AA	0	0	0	404	0	AA	0	1	1	1168	0.000856164	AA	0	0	0	12	0	AA	0	0	0	25	0	AA
	B	0	0	0	259	0	BB	0	0	0	93	0.0537634	BB	0	5	5	93	0.0537634	BB	0	0	0	437	0	BB	0	0	0	759	0	BB	0	0	0	1155	0	BB	0	0	0	32	0	BB	NA	NA	NA	-	0	0
	D	0	0	0	746	0	DD	0	0	0	89	0.426966	DD	0	38	38	89	0.426966	Dd	0	0	0	489	0	DD	0	0	0	396	0	DD	0	0	0	377	0	DD	0	0	0	8	0	0/8	0	0	0	15	0	DD
C3137-1-87	A	0	0	0	159	0	AA	0	0	0	68	0	AA	0	0	0	68	0	AA	2	0	2	422	0.00473934	AA	0	0	0	351	0	AA	0	1	1	708	0.00141243	AA	NA	NA	NA	-	0	0	0	0	0	226	0	AA
	B	0	0	0	282	0	BB	0	0	0	69	0	BB	0	0	0	69	0	BB	0	0	0	659	0	BB	2	0	2	689	0.00290276	BB	0	0	0	714	0	BB	0	0	0	20	0	BB	NA	NA	NA	-	0	0
	D	0	0	0	568	0	DD	0	0	0	57	0.45614	DD	0	26	26	57	0.45614	Dd	0	2	2	741	0.00269906	DD	0	0	0	365	0	DD	0	0	0	144	0	DD	0	0	0	2	0	0/2	0	1	1	130	0.00769231	DD
C3137-1-88	A	0	0	0	230	0	AA	0	0	0	60	0	AA	0	0	0	60	0	AA	0	0	0	330	0	AA	0	2	2	367	0.00544959	AA	0	0	0	828	0	AA	NA	NA	NA	-	0	0	0	0	0	116	0	AA
	B	0	0	0	420	0	BB	0	0	0	60	0	BB	0	0	0	60	0	BB	0	0	0	773	0	BB	0	0	0	664	0	BB	0	0	0	866	0	BB	0	0	0	44	0	BB	NA	NA	NA	-	0	0
	D	0	0	0	1032	0	DD	0	0	0	74	0.891892	DD	0	66	66	74	0.891892	dd	0	0	0	744	0	DD	0	0	0	349	0	DD	0	0	0	206	0	DD	0	0	0	4	0	0/4	0	0	0	82	0	DD
C3137-1-89	A	0	0	0	124	0	AA	0	0	0	117	0.017094	AA	0	2	2	117	0.017094	AA	0	0	0	232	0	AA	2	0	2	295	0.00677966	AA	0	0	0	1279	0	AA	0	0	0	26	0	AA	0	0	0	107	0	AA
	B	0	0	0	196	0	BB	0	0	0	101	0.00990099	BB	0	1	1	101	0.00990099	BB	1	0	1	721	0.00138696	BB	0	0	0	500	0	BB	0	0	0	1290	0	BB	0	0	0	6	0	0/6	NA	NA	NA	-	0	0
	D	0	0	0	348	0	DD	0	0	0	110	0.490909	DD	0	54	54	110	0.490909	Dd	0	0	0	872	0	DD	0	0	0	258	0	DD	0	0	0	185	0	DD	NA	NA	NA	-	0	0	0	0	0	70	0	DD
C3137-1-90	A	0	0	0	142	0	AA	0	0	0	114	0.0350877	AA	0	4	4	114	0.0350877	AA	0	0	0	146	0	AA	0	0	0	300	0	AA	0	0	0	1286	0	AA	0	0	0	26	0	AA	0	0	0	37	0	AA
	B	0	0	0	197	0	BB	0	0	0	125	0.032	BB	0	4	4	125	0.032	BB	0	0	0	478	0	BB	0	0	0	483	0	BB	0	0	0	1410	0	BB	0	0	0	2	0	0/2	NA	NA	NA	-	0	0
	D	0	0	0	601	0	DD	0	0	0	92	0.836957	DD	0	77	77	92	0.836957	dd	3	1	3	488	0.00614754	DD	0	0	0	382	0	DD	0	0	0	196	0	DD	NA	NA	NA	-	0	0	0	1	1	23	0.0434783	DD
C3137-1-91	A	0	0	0	119	0	AA	0	0	0	39	0	AA	0	0	0	39	0	AA	0	2	2	228	0.00877193	AA	0	0	0	386	0	AA	0	0	0	514	0	AA	NA	NA	NA	-	0	0	0	0	0	97	0	AA
	B	0	0	0	187	0	BB	0	0	0	47	0	BB	0	0	0	47	0	BB	0	0	0	369	0	BB	0	2	2	544	0.00367647	BB	0	0	0	458	0	BB	0	0	0	66	0	BB	NA	NA	NA	-	0	0
	D	0	0	0	486	0	DD	0	0	0	60	0	DD	0	0	0	60	0	DD	0	0	0	493	0	DD	0	0	0	336	0	DD	0	0	0	44	0	DD	0	0	0	14	0	DD	0	0	0	55	0	DD
C3137-1-92	A	0	0	0	121	0	AA	0	0	0	20	0	AA	0	0	0	20	0	AA	0	0	0	262	0	AA	0	2	2	315	0.00634921	AA	0	0	0	948	0	AA	0	0	0	86	0	AA	0	0	0	45	0	AA
	B	0	0	0	136	0	BB	0	0	0	23	0	BB	0	0	0	23	0	BB	0	0	0	449	0	BB	0	0	0	579	0	BB	0	0	0	1002	0	BB	0	0	0	86	0	BB	NA	NA	NA	-	0	0
	D	0	0	0	434	0	DD	0	0	0	47	0	DD	0	0	0	47	0	DD	0	0	0	517	0	DD	0	0	0	285	0	DD	0	0	0	226	0	DD	0	0	0	16	0	DD	0	0	0	39	0	DD
C3137-1-93	A	0	0	0	91	0	AA	0	0	0	87	0.0229885	AA	0	2	2	87	0.0229885	AA	0	2	2	336	0.00595238	AA	0	0	0	366	0	AA	0	2	2	754	0.00265252	AA	0	0	0	12	0	AA	0	0	0	111	0	AA
	B	0	0	0	175	0	BB	0	0	0	135	0.0962963	BB	0	13	13	135	0.0962963	BB	0	2	2	601	0.00332779	BB	0	0	0	704	0	BB	0	0	0	723	0	BB	0	0	0	51	0	BB	NA	NA	NA	-	0	0
	D	0	0	0	241	0	DD	0	0	0	120	0.866667	DD	0	104	104	120	0.866667	dd	0	2	2	805	0.00248447	DD	0	0	0	432	0	DD	0	0	0	327	0	DD	NA	NA	NA	-	0	0	0	0	0	56	0	DD
C3137-1-94	A	0	0	0	150	0	AA	0	0	0	144	0.00694444	AA	0	1	1	144	0.00694444	AA	0	0	0	433	0	AA	0	0	0	428	0	AA	0	0	0	614	0	AA	0	0	0	16	0	AA	0	0	0	95	0	AA
	B	0	0	0	219	0	BB	0	0	0	187	0.0160428	BB	0	3	3	187	0.0160428	BB	0	2	2	658	0.00303951	BB	0	0	0	709	0	BB	0	0	0	711	0	BB	0	0	0	37	0	BB	NA	NA	NA	-	0	0
	D	0	0	0	697	0	DD	0	0	0	126	0.380952	DD	0	48	48	126	0.380952	Dd	0	2	2	766	0.00261097	DD	0	0	0	430	0	DD	0	0	0	194	0	DD	0	0	0	2	0	0/2	0	0	0	78	0	DD
C3137-1-95	A	0	0	0	105	0	AA	0	0	0	40	0.1	AA	0	4	4	40	0.1	AA	0	0	0	348	0	AA	0	0	0	273	0	AA	0	0	0	861	0	AA	0	0	0	8	0	0/8	0	0	0	31	0	AA
	B	0	0	0	184	0	BB	0	0	0	76	0.0657895	BB	0	5	5	76	0.0657895	BB	0	2	2	946	0.00211416	BB	0	0	0	444	0	BB	0	2	2	919	0.00217628	BB	0	0	0	4	0	0/4	NA	NA	NA	-	0	0
	D	0	0	0	418	0	DD	0	0	0	50	0.94	DD	0	47	47	50	0.94	dd	0	0	0	986	0	DD	0	0	0	269	0	DD	0	0	0	198	0	DD	0	0	0	2	0	0/2	0	0	0	19	0	DD
C3137-1-96	A	0	0	0	118	0	AA	0	0	0	41	0.0487805	AA	0	2	2	41	0.0487805	AA	0	0	0	236	0	AA	0	0	0	263	0	AA	0	0	0	818	0	AA	0	0	0	26	0	AA	0	0	0	49	0	AA
	B	0	0	0	199	0	BB	0	0	0	48	0.0833333	BB	0	4	4	48	0.0833333	BB	0	2	2	833	0.00240096	BB	0	0	0	348	0	BB	0	0	0	872	0	BB	0	0	0	12	0	BB	NA	NA	NA	-	0	0
	D	0	0	0	524	0	DD	0	0	0	57	0.385965	DD	0	22	22	57	0.385965	Dd	0	8	8	942	0.00849257	DD	2	0	2	238	0.00840336	DD	0	0	0	180	0	DD	0	0	0	2	0	0/2	0	0	0	28	0	DD
C3137-1-97	A	0	0	0	60	0	AA	0	0	0	71	0	AA	0	0	0	71	0	AA	0	0	0	432	0	AA	0	0	0	284	0	AA	0	0	0	466	0	AA	NA	NA	NA	-	0	0	0	0	0	121	0	AA
	B	0	0	0	145	0	BB	0	0	0	71	0	BB	0	0	0	71	0	BB	2	0	2	625	0.0032	BB	0	0	0	484	0	BB	0	0	0	594	0	BB	0	0	0	26	0	BB	NA	NA	NA	-	0	0
	D	0	0	0	300	0	DD	0	0	0	65	0	DD	0	0	0	65	0	DD	0	4	4	809	0.00494438	DD	0	0	0	290	0	DD	0	0	0	189	0	DD	0	0	0	12	0	DD	0	0	0	69	0	DD
C3137-1-98	A	0	0	0	78	0	AA	0	0	0	28	0	AA	0	0	0	28	0	AA	0	2	2	408	0.00490196	AA	0	0	0	222	0	AA	0	0	0	300	0	AA	0	0	0	8	0	0/8	0	0	0	70	0	AA
	B	0	0	0	156	0	BB	0	0	0	53	0.0943396	BB	0	5	5	53	0.0943396	BB	0	2	2	606	0.00330033	BB	0	0	0	356	0	BB	0	0	0	302	0	BB	0	0	0	2	0	0/2	NA	NA	NA	-	0	0
	D	0	0	0	353	0	DD	0	0	0	41	0.902439	DD	0	37	37	41	0.902439	dd	2	0	2	665	0.00300752	DD	0	0	0	220	0	DD	0	0	0	105	0	DD	NA	NA	NA	-	0	0	0	0	0	55	0	DD
C3137-1-99	A	0	0	0	107	0	AA	0	0	0	87	0	AA	0	0	0	87	0	AA	0	0	0	320	0	AA	0	0	0	247	0	AA	0	2	2	955	0.00209424	AA	0	0	0	3	0	0/3	0	0	0	13	0	AA
	B	0	0	0	232	0	BB	0	0	0	97	0	BB	0	0	0	97	0	BB	0	0	0	1181	0	BB	0	0	0	421	0	BB	0	0	0	1023	0	BB	0	0	0	66	0	BB	NA	NA	NA	-	0	0
	D	0	0	0	703	0	DD	0	0	0	96	0	DD	0	0	0	96	0	DD	4	2	6	1355	0.00442804	DD	0	0	0	298	0	DD	0	0	0	265	0	DD	0	0	0	19	0	DD	0	0	0	16	0	DD
C3137-1-100	A	0	0	0	87	0	AA	0	0	0	63	0.0634921	AA	0	4	4	63	0.0634921	AA	0	0	0	272	0	AA	0	0	0	224	0	AA	0	2	2	916	0.00218341	AA	0	0	0	77	0	AA	0	0	0	60	0	AA
	B	0	0	0	181	0	BB	0	0	0	77	0.038961	BB	0	3	3	77	0.038961	BB	0	0	0	1263	0	BB	0	0	0	332	0	BB	0	0	0	980	0	BB	0	0	0	80	0	BB	NA	NA	NA	-	0	0
	D	0	0	0	599	0	DD	0	0	0	74	0.445946	DD	0	33	33	74	0.445946	Dd	0	0	0	1392	0	DD	0	1	1	204	0.00490196	DD	0	0	0	280	0	DD	0	0	0	14	0	DD	0	0	0	38	0	DD
C3137-1-101	A	0	0	0	168	0	AA	0	0	0	47	0.0212766	AA	0	1	1	47	0.0212766	AA	0	0	0	274	0	AA	0	0	0	441	0	AA	0	2	2	526	0.00380228	AA	0	0	0	49	0	AA	0	0	0	8	0	0/8
	B	0	0	0	346	0	BB	0	0	0	30	0.0333333	BB	0	1	1	30	0.0333333	BB	0	3	3	490	0.00612245	BB	0	0	0	743	0	BB	0	0	0	530	0	BB	0	0	0	19	0	BB	NA	NA	NA	-	0	0
	D	0	0	0	641	0	DD	0	0	0	37	0.756757	DD	1	28	28	37	0.756757	dd	0	0	0	509	0	DD	0	0	0	497	0	DD	0	0	0	197	0	DD	0	0	0	6	0	0/6	0	0	0	1	0	0/1
C3137-1-102	A	0	0	0	153	0	AA	0	0	0	38	0.0263158	AA	0	1	1	38	0.0263158	AA	0	0	0	318	0	AA	0	0	0	254	0	AA	0	0	0	859	0	AA	0	2	2	112	0.0178571	AA	0	0	0	31	0	AA
	B	0	0	0	328	0	BB	0	0	0	45	0.0888889	BB	0	4	4	45	0.0888889	BB	0	0	0	526	0	BB	0	0	0	469	0	BB	0	0	0	851	0	BB	0	0	0	38	0	BB	NA	NA	NA	-	0	0
	D	0	0	0	730	0	DD	0	0	0	55	0.890909	DD	0	49	49	55	0.890909	dd	0	6	6	572	0.0104895	DD	0	0	0	278	0	DD	0	0	0	447	0	DD	0	0	0	4	0	0/4	0	0	0	13	0	DD
C3137-1-103	A	0	0	0	125	0	AA	0	0	0	68	0	AA	0	0	0	68	0	AA	0	0	0	190	0	AA	0	0	0	373	0	AA	0	0	0	1012	0	AA	0	0	0	4	0	0/4	0	0	0	117	0	AA
	B	0	0	0	211	0	BB	0	0	0	99	0.020202	BB	0	2	2	99	0.020202	BB	0	2	2	239	0.0083682	BB	0	0	0	681	0	BB	0	0	0	1126	0	BB	0	0	0	4	0	0/4	NA	NA	NA	-	0	0
	D	0	0	0	437	0	DD	0	0	0	54	0.574074	DD	0	31	31	54	0.574074	Dd	0	0	0	285	0	DD	0	0	0	410	0	DD	0	1	1	323	0.00309598	DD	NA	NA	NA	-	0	0	0	0	0	72	0	DD
C3137-1-104	A	0	0	0	161	0	AA	0	0	0	49	0	AA	0	0	0	49	0	AA	0	0	0	156	0	AA	0	0	0	222	0	AA	0	0	0	732	0	AA	0	0	0	9	0	0/9	0	0	0	129	0	AA
	B	0	0	0	247	0	BB	0	0	0	81	0.0123457	BB	0	1	1	81	0.0123457	BB	0	0	0	227	0	BB	0	0	0	475	0	BB	0	0	0	685	0	BB	0	0	0	31	0	BB	NA	NA	NA	-	0	0
	D	0	0	0	563	0	DD	0	0	0	62	0.435484	DD	0	27	27	62	0.435484	Dd	0	2	2	235	0.00851064	DD	0	0	0	274	0	DD	0	0	0	247	0	DD	0	0	0	6	0	0/6	0	0	0	84	0	DD
C3137-1-105	A	0	0	0	111	0	AA	0	0	0	71	0.0422535	AA	0	3	3	71	0.0422535	AA	0	0	0	206	0	AA	0	0	0	382	0	AA	0	0	0	1042	0	AA	0	0	0	4	0	0/4	0	0	0	67	0	AA
	B	0	0	0	176	0	BB	0	0	0	137	0.0583942	BB	0	8	8	137	0.0583942	BB	0	0	0	581	0	BB	0	0	0	755	0	BB	0	0	0	1066	0	BB	0	0	0	2	0	0/2	NA	NA	NA	-	0	0
	D	0	0	0	442	0	DD	0	0	0	118	0.838983	DD	0	99	99	118	0.838983	dd	0	2	2	653	0.00306279	DD	0	0	0	368	0	DD	0	0	0	202	0	DD	NA	NA	NA	-	0	0	0	1	1	49	0.0204082	DD
C3137-1-106	A	0	0	0	89	0	AA	0	0	0	78	0	AA	0	0	0	78	0	AA	0	0	0	258	0	AA	0	0	0	214	0	AA	0	0	0	1016	0	AA	0	0	0	12	0	AA	0	0	0	4	0	0/4
	B	0	0	0	104	0	BB	0	0	0	80	0	BB	0	0	0	80	0	BB	2	3	5	625	0.008	BB	0	0	0	359	0	BB	0	0	0	948	0	BB	0	0	0	6	0	0/6	NA	NA	NA	-	0	0
	D	0	0	0	332	0	DD	0	0	0	90	0	DD	0	0	0	90	0	DD	0	0	0	736	0	DD	0	0	0	244	0	DD	0	0	0	296	0	DD	NA	NA	NA	-	0	0	0	0	0	5	0	0/5
C3137-1-107	A	0	0	0	168	0	AA	0	0	0	83	0	AA	0	0	0	83	0	AA	0	0	0	300	0	AA	0	0	0	381	0	AA	0	0	0	994	0	AA	0	0	0	1	0	0/1	0	0	0	95	0	AA
	B	0	0	0	329	0	BB	0	0	0	60	0	BB	0	0	0	60	0	BB	0	0	0	400	0	BB	0	0	0	763	0	BB	0	0	0	1306	0	BB	0	0	0	49	0	BB	NA	NA	NA	-	0	0
	D	0	0	0	796	0	DD	0	0	0	46	0.434783	DD	0	20	20	46	0.434783	Dd	0	0	0	500	0	DD	0	0	0	458	0	DD	0	0	0	268	0	DD	0	0	0	9	0	0/9	0	0	0	65	0	DD
C3137-1-108	A	0	0	0	188	0	AA	0	0	0	42	0	AA	0	0	0	42	0	AA	0	0	0	320	0	AA	0	0	0	305	0	AA	0	0	0	1091	0	AA	0	0	0	56	0	AA	0	0	0	89	0	AA
	B	0	0	0	362	0	BB	0	0	0	62	0	BB	0	0	0	62	0	BB	0	0	0	465	0	BB	1	0	1	476	0.00210084	BB	0	2	2	982	0.00203666	BB	0	0	0	54	0	BB	NA	NA	NA	-	0	0
	D	0	0	0	840	0	DD	0	0	0	52	0	DD	0	0	0	52	0	DD	0	0	0	409	0	DD	0	0	0	304	0	DD	0	0	0	333	0	DD	0	0	0	14	0	DD	0	0	0	49	0	DD
C3137-1-109	A	0	0	0	133	0	AA	0	0	0	76	0.0394737	AA	0	3	3	76	0.0394737	AA	0	0	0	390	0	AA	0	4	4	447	0.00894855	AA	0	2	2	773	0.00258732	AA	NA	NA	NA	-	0	0	0	0	0	86	0	AA
	B	0	0	0	169	0	BB	0	0	0	115	0.0434783	BB	0	5	5	115	0.0434783	BB	0	0	0	600	0	BB	0	0	0	809	0	BB	0	1	1	698	0.00143266	BB	0	0	0	24	0	BB	NA	NA	NA	-	0	0
	D	0	0	0	330	0	DD	0	0	0	88	0.886364	DD	0	78	78	88	0.886364	dd	1	3	3	766	0.00391645	DD	0	0	0	483	0	DD	0	2	2	268	0.00746269	DD	0	0	0	12	0	DD	0	0	0	67	0	DD
C3137-1-110	A	0	0	0	132	0	AA	0	0	0	67	0	AA	0	0	0	67	0	AA	0	0	0	382	0	AA	0	0	0	315	0	AA	0	0	0	512	0	AA	0	0	0	18	0	AA	0	0	0	61	0	AA
	B	0	0	0	207	0	BB	0	0	0	106	0	BB	0	0	0	106	0	BB	0	0	0	739	0	BB	0	0	0	615	0	BB	0	0	0	532	0	BB	0	0	0	24	0	BB	NA	NA	NA	-	0	0
	D	0	0	0	535	0	DD	0	0	0	81	0	DD	0	0	0	81	0	DD	0	2	2	795	0.00251572	DD	0	0	0	353	0	DD	1	0	1	330	0.0030303	DD	0	0	0	4	0	0/4	0	0	0	46	0	DD
C3137-1-111	A	0	0	0	75	0	AA	0	0	0	51	0	AA	0	0	0	51	0	AA	0	0	0	324	0	AA	0	1	1	353	0.00283286	AA	0	0	0	932	0	AA	0	0	0	1	0	0/1	0	0	0	29	0	AA
	B	0	0	0	133	0	BB	0	0	0	36	0.0277778	BB	0	1	1	36	0.0277778	BB	0	2	2	1133	0.00176523	BB	0	0	0	564	0	BB	0	0	0	771	0	BB	0	0	0	3	0	0/3	NA	NA	NA	-	0	0
	D	0	0	0	434	0	DD	0	0	0	49	0.836735	DD	0	41	41	49	0.836735	dd	0	2	2	1166	0.00171527	DD	0	1	1	389	0.00257069	DD	0	0	0	244	0	DD	NA	NA	NA	-	0	0	0	0	0	24	0	DD
C3137-1-112	A	0	0	0	86	0	AA	0	0	0	29	0	AA	0	0	0	29	0	AA	0	0	0	230	0	AA	0	0	0	162	0	AA	0	0	0	789	0	AA	NA	NA	NA	-	0	0	0	0	0	21	0	AA
	B	0	0	0	184	0	BB	0	0	0	45	0	BB	0	0	0	45	0	BB	0	0	0	970	0	BB	0	0	0	282	0	BB	0	0	0	720	0	BB	0	0	0	4	0	0/4	NA	NA	NA	-	0	0
	D	0	0	0	430	0	DD	0	0	0	44	0.909091	DD	0	40	40	44	0.909091	dd	0	4	4	1020	0.00392157	DD	0	0	0	150	0	DD	0	0	0	193	0	DD	0	0	0	10	0	DD	0	0	0	14	0	DD
C3137-1-113	A	0	0	0	75	0	AA	0	0	0	35	0	AA	0	0	0	35	0	AA	0	0	0	490	0	AA	0	0	0	219	0	AA	0	0	0	372	0	AA	0	0	0	2	0	0/2	0	0	0	37	0	AA
	B	0	0	0	183	0	BB	0	0	0	63	0	BB	0	0	0	63	0	BB	0	2	2	924	0.0021645	BB	0	0	0	442	0	BB	0	0	0	406	0	BB	0	0	0	8	0	0/8	NA	NA	NA	-	0	0
	D	0	0	0	403	0	DD	0	0	0	45	0	DD	0	0	0	45	0	DD	0	0	0	1104	0	DD	0	0	0	239	0	DD	0	0	0	234	0	DD	0	0	0	2	0	0/2	0	0	0	25	0	DD
C3137-1-115	A	0	0	0	86	0	AA	0	0	0	64	0	AA	0	0	0	64	0	AA	0	0	0	322	0	AA	0	0	0	162	0	AA	0	0	0	412	0	AA	0	0	0	42	0	AA	0	0	0	10	0	AA
	B	0	0	0	184	0	BB	0	0	0	80	0.05	BB	0	4	4	80	0.05	BB	0	2	2	1045	0.00191388	BB	0	0	0	297	0	BB	0	0	0	411	0	BB	0	0	0	12	0	BB	NA	NA	NA	-	0	0
	D	0	0	0	508	0	DD	0	0	0	58	0.310345	DD	0	18	18	58	0.310345	Dd	0	0	0	1201	0	DD	0	0	0	165	0	DD	0	0	0	206	0	DD	0	0	0	6	0	0/6	0	0	0	12	0	DD
C3137-1-116	A	0	0	0	109	0	AA	0	0	0	19	0.105263	AA	0	2	2	19	0.105263	AA	0	0	0	261	0	AA	0	0	0	141	0	AA	0	0	0	525	0	AA	0	0	0	6	0	0/6	0	0	0	38	0	AA
	B	0	0	0	179	0	BB	0	0	0	52	0.0769231	BB	0	4	4	52	0.0769231	BB	0	4	4	1256	0.00318471	BB	0	0	0	280	0	BB	0	0	0	548	0	BB	0	0	0	6	0	0/6	NA	NA	NA	-	0	0
	D	0	0	0	471	0	DD	0	0	0	29	0.758621	DD	0	22	22	29	0.758621	dd	0	2	2	1251	0.00159872	DD	1	1	1	194	0.00515464	DD	0	0	0	217	0	DD	0	0	0	4	0	0/4	0	0	0	34	0	DD
C3137-1-117	A	0	0	0	121	0	AA	0	0	0	58	0.0344828	AA	0	2	2	58	0.0344828	AA	0	0	0	204	0	AA	0	0	0	281	0	AA	0	0	0	487	0	AA	0	0	0	30	0	AA	0	0	0	15	0	AA
	B	0	0	0	238	0	BB	0	0	0	60	0.0333333	BB	0	2	2	60	0.0333333	BB	0	0	0	420	0	BB	0	0	0	496	0	BB	0	0	0	408	0	BB	0	0	0	24	0	BB	NA	NA	NA	-	0	0
	D	0	0	0	680	0	DD	0	0	0	63	0.507937	DD	0	32	32	63	0.507937	Dd	0	0	0	412	0	DD	0	0	0	301	0	DD	0	0	0	179	0	DD	0	0	0	2	0	0/2	0	0	0	8	0	0/8
C3137-1-118	A	0	0	0	137	0	AA	0	0	0	26	0.0384615	AA	0	1	1	26	0.0384615	AA	0	0	0	376	0	AA	0	0	0	193	0	AA	0	0	0	4	0	0/4	0	0	0	22	0	AA	0	0	0	14	0	AA
	B	0	0	0	267	0	BB	0	0	0	59	0.0677966	BB	0	4	4	59	0.0677966	BB	0	4	4	905	0.00441989	BB	0	0	0	372	0	BB	0	0	0	5	0	0/5	0	0	0	8	0	0/8	NA	NA	NA	-	0	0
	D	0	0	0	705	0	DD	0	0	0	59	0.423729	DD	0	25	25	59	0.423729	Dd	0	2	2	857	0.00233372	DD	0	0	0	186	0	DD	0	0	0	2	0	0/2	0	0	0	4	0	0/4	0	0	0	22	0	DD
C3137-1-119	A	0	0	0	91	0	AA	0	0	0	35	0	AA	0	0	0	35	0	AA	0	0	0	310	0	AA	0	0	0	272	0	AA	0	0	0	771	0	AA	0	0	0	4	0	0/4	0	0	0	84	0	AA
	B	0	0	0	182	0	BB	0	0	0	38	0.0263158	BB	0	1	1	38	0.0263158	BB	0	0	0	431	0	BB	0	0	0	453	0	BB	0	0	0	883	0	BB	NA	NA	NA	-	0	0	NA	NA	NA	-	0	0
	D	0	0	0	474	0	DD	0	0	0	32	0.53125	DD	0	17	17	32	0.53125	Dd	0	1	1	394	0.00253807	DD	0	0	0	303	0	DD	0	0	0	518	0	DD	NA	NA	NA	-	0	0	0	0	0	65	0	DD
C3137-1-120	A	0	0	0	161	0	AA	0	0	0	44	0	AA	0	0	0	44	0	AA	0	0	0	492	0	AA	0	0	0	181	0	AA	0	0	0	750	0	AA	0	0	0	8	0	0/8	0	0	0	105	0	AA
	B	0	0	0	300	0	BB	0	0	0	67	0.0298507	BB	0	2	2	67	0.0298507	BB	0	2	2	815	0.00245399	BB	0	0	0	310	0	BB	0	0	0	653	0	BB	0	0	0	6	0	0/6	NA	NA	NA	-	0	0
	D	0	0	0	607	0	DD	0	0	0	41	0.878049	DD	0	36	36	41	0.878049	dd	0	0	0	1034	0	DD	0	0	0	188	0	DD	0	0	0	326	0	DD	0	0	0	2	0	0/2	0	0	0	61	0	DD
C3137-1-121	A	0	0	0	85	0	AA	0	0	0	52	0.0769231	AA	0	4	4	52	0.0769231	AA	0	2	2	206	0.00970874	AA	0	0	0	252	0	AA	0	0	0	591	0	AA	0	0	0	1	0	0/1	0	0	0	2	0	0/2
	B	0	0	0	175	0	BB	0	0	0	70	0.1	BB	0	7	7	70	0.1	BB	0	0	0	569	0	BB	0	0	0	459	0	BB	0	0	0	609	0	BB	NA	NA	NA	-	0	0	NA	NA	NA	-	0	0
	D	0	0	0	439	0	DD	0	0	0	53	0.886792	DD	0	47	47	53	0.886792	dd	0	0	0	551	0	DD	0	0	0	303	0	DD	0	0	0	270	0	DD	NA	NA	NA	-	0	0	0	0	0	4	0	0/4
C3137-1-122	A	0	0	0	116	0	AA	0	0	0	38	0.0789474	AA	0	3	3	38	0.0789474	AA	0	0	0	354	0	AA	0	0	0	183	0	AA	0	0	0	631	0	AA	NA	NA	NA	-	0	0	0	0	0	20	0	AA
	B	0	0	0	167	0	BB	0	0	0	46	0.108696	BB	0	5	5	46	0.108696	BB	0	0	0	964	0	BB	0	0	0	306	0	BB	0	0	0	662	0	BB	NA	NA	NA	-	0	0	NA	NA	NA	-	0	0
	D	0	0	0	462	0	DD	0	0	0	41	0.780488	DD	0	32	32	41	0.780488	dd	1	3	3	1062	0.00282486	DD	0	0	0	195	0	DD	0	0	0	239	0	DD	NA	NA	NA	-	0	0	0	0	0	13	0	DD
C3137-1-123	A	0	0	0	166	0	AA	0	0	0	31	0.0322581	AA	0	1	1	31	0.0322581	AA	0	0	0	436	0	AA	0	0	0	179	0	AA	0	0	0	778	0	AA	0	0	0	18	0	AA	0	0	0	49	0	AA
	B	0	0	0	325	0	BB	0	0	0	40	0.1	BB	0	4	4	40	0.1	BB	0	0	0	644	0	BB	0	0	0	253	0	BB	0	0	0	693	0	BB	0	0	0	33	0	BB	NA	NA	NA	-	0	0
	D	0	0	0	826	0	DD	0	0	0	53	0.433962	DD	0	23	23	53	0.433962	Dd	0	0	0	666	0	DD	0	0	0	135	0	DD	0	0	0	341	0	DD	0	0	0	2	0	0/2	0	0	0	34	0	DD
C3137-1-124	A	0	0	0	175	0	AA	0	0	0	55	0.0363636	AA	0	2	2	55	0.0363636	AA	0	0	0	480	0	AA	0	0	0	211	0	AA	0	0	0	725	0	AA	0	0	0	8	0	0/8	0	0	0	9	0	0/9
	B	0	0	0	200	0	BB	0	0	0	38	0.0263158	BB	0	1	1	38	0.0263158	BB	0	0	0	766	0	BB	0	0	0	307	0	BB	0	0	0	699	0	BB	0	1	1	12	0.0833333	BB	0	0	0	2	0	0/2
	D	0	0	0	545	0	DD	0	0	0	37	0.891892	DD	0	33	33	37	0.891892	dd	0	4	4	752	0.00531915	DD	0	0	0	204	0	DD	0	0	0	280	0	DD	NA	NA	NA	-	0	0	0	0	0	9	0	0/9
C3137-1-125	A	0	0	0	154	0	AA	0	0	0	118	0.0677966	AA	0	8	8	118	0.0677966	AA	0	0	0	398	0	AA	0	0	0	388	0	AA	0	0	0	775	0	AA	0	0	0	12	0	AA	0	0	0	52	0	AA
	B	0	0	0	246	0	BB	0	0	0	89	0.0561798	BB	0	5	5	89	0.0561798	BB	0	2	2	927	0.0021575	BB	0	0	0	695	0	BB	0	0	0	700	0	BB	0	0	0	16	0	BB	NA	NA	NA	-	0	0
	D	0	0	0	574	0	DD	0	0	0	143	0.93007	DD	0	133	133	143	0.93007	dd	0	0	0	947	0	DD	0	0	0	509	0	DD	0	0	0	346	0	DD	0	0	0	4	0	0/4	0	0	0	27	0	DD
C3137-1-126	A	0	0	0	117	0	AA	0	0	0	40	0	AA	0	0	0	40	0	AA	0	0	0	432	0	AA	0	0	0	212	0	AA	0	0	0	234	0	AA	0	0	0	8	0	0/8	0	0	0	8	0	0/8
	B	0	0	0	199	0	BB	0	0	0	62	0	BB	0	0	0	62	0	BB	0	0	0	646	0	BB	0	0	0	387	0	BB	0	0	0	220	0	BB	0	0	0	4	0	0/4	NA	NA	NA	-	0	0
	D	0	0	0	519	0	DD	0	0	0	48	0.0416667	DD	0	2	2	48	0.0416667	DD	0	0	0	776	0	DD	0	2	2	243	0.00823045	DD	0	0	0	96	0	DD	NA	NA	NA	-	0	0	0	0	0	1	0	0/1
C3137-1-127	A	0	0	0	9	0	AA	0	0	0	18	0.166667	AA	0	3	3	18	0.166667	AA	0	2	2	1445	0.00138408	AA	0	0	0	60	0	AA	0	0	0	4	0	0/4	0	0	0	34	0	AA	0	0	0	134	0	AA
	B	0	0	0	21	0	BB	0	0	0	32	0.125	BB	0	4	4	32	0.125	BB	1	7	8	1607	0.00497822	BB	0	0	0	102	0	BB	0	0	0	4	0	0/4	0	0	0	4	0	0/4	NA	NA	NA	-	0	0
	D	0	0	0	74	0	DD	0	0	0	16	0.8125	DD	0	13	13	16	0.8125	dd	0	4	4	1811	0.00220872	DD	0	0	0	64	0	DD	NA	NA	NA	-	0	0	NA	NA	NA	-	0	0	0	0	0	81	0	DD
C3137-1-128	A	0	0	0	6	0	AA	0	0	0	22	0	AA	0	0	0	22	0	AA	0	0	0	1487	0	AA	0	0	0	28	0	AA	0	0	0	3	0	0/3	0	0	0	4	0	0/4	0	0	0	26	0	AA
	B	0	0	0	9	0	BB	0	0	0	36	0	BB	0	0	0	36	0	BB	0	2	2	1656	0.00120773	BB	0	0	0	48	0	BB	0	0	0	3	0	0/3	NA	NA	NA	-	0	0	NA	NA	NA	-	0	0
	D	0	0	0	24	0	DD	0	0	0	35	0.457143	DD	0	16	16	35	0.457143	Dd	0	0	0	1831	0	DD	0	0	0	25	0	DD	NA	NA	NA	-	0	0	NA	NA	NA	-	0	0	0	0	0	11	0	DD
C3137-1-129	A	0	0	0	6	0	AA	0	0	0	23	0.0434783	AA	0	1	1	23	0.0434783	AA	0	2	2	1848	0.00108225	AA	0	2	2	33	0.0606061	AA	0	0	0	1	0	0/1	0	0	0	42	0	AA	0	0	0	125	0	AA
	B	0	0	0	11	0	BB	0	0	0	14	0.142857	BB	0	2	2	14	0.142857	BB	0	6	6	1963	0.00305655	BB	0	0	0	43	0	BB	0	0	0	3	0	0/3	NA	NA	NA	-	0	0	NA	NA	NA	-	0	0
	D	0	0	0	59	0	DD	0	0	0	15	0.8	DD	0	12	12	15	0.8	dd	2	12	14	2013	0.00695479	DD	0	0	0	26	0	DD	NA	NA	NA	-	0	0	0	0	0	2	0	0/2	0	0	0	72	0	DD
C3137-1-130	A	0	0	0	32	0	AA	0	0	0	46	0.0434783	AA	0	2	2	46	0.0434783	AA	0	0	0	1602	0	AA	0	0	0	18	0	AA	0	0	0	1	0	0/1	0	0	0	32	0	AA	0	0	0	36	0	AA
	B	0	0	0	73	0	BB	0	0	0	41	0.0243902	BB	0	1	1	41	0.0243902	BB	2	2	4	2404	0.00166389	BB	0	0	0	34	0	BB	0	0	0	3	0	0/3	NA	NA	NA	-	0	0	NA	NA	NA	-	0	0
	D	0	0	0	166	0	DD	0	0	0	88	0.511364	DD	0	45	45	88	0.511364	Dd	2	2	4	2671	0.00149757	DD	0	0	0	22	0	DD	NA	NA	NA	-	0	0	NA	NA	NA	-	0	0	0	0	0	24	0	DD
C3137-1-131	A	0	0	0	33	0	AA	0	0	0	24	0	AA	0	0	0	24	0	AA	0	0	0	1569	0	AA	0	0	0	15	0	AA	0	0	0	6	0	0/6	0	0	0	33	0	AA	0	0	0	107	0	AA
	B	0	0	0	66	0	BB	0	0	0	17	0	BB	0	0	0	17	0	BB	0	0	0	1530	0	BB	0	0	0	41	0	BB	0	0	0	4	0	0/4	0	0	0	2	0	0/2	NA	NA	NA	-	0	0
	D	0	0	0	129	0	DD	0	0	0	36	0.388889	DD	0	14	14	36	0.388889	Dd	0	8	8	1529	0.00523218	DD	0	0	0	31	0	DD	0	0	0	2	0	0/2	NA	NA	NA	-	0	0	0	0	0	61	0	DD
C3137-1-132	A	0	0	0	41	0	AA	0	0	0	18	0	AA	0	0	0	18	0	AA	0	2	2	1721	0.00116212	AA	0	0	0	8	0	0/8	0	0	0	2	0	0/2	0	0	0	2	0	0/2	0	0	0	7	0	0/7
	B	0	0	0	67	0	BB	0	0	0	34	0	BB	0	0	0	34	0	BB	0	4	4	2123	0.00188413	BB	0	0	0	45	0	BB	NA	NA	NA	-	0	0	0	0	0	2	0	0/2	NA	NA	NA	-	0	0
	D	0	0	0	216	0	DD	0	0	0	36	0	DD	0	0	0	36	0	DD	0	0	0	2019	0	DD	0	0	0	16	0	DD	NA	NA	NA	-	0	0	NA	NA	NA	-	0	0	0	0	0	5	0	0/5
C3137-1-133	A	0	0	0	23	0	AA	0	0	0	19	0	AA	0	0	0	19	0	AA	0	2	2	1324	0.00151057	AA	0	0	0	38	0	AA	0	0	0	2	0	0/2	0	0	0	24	0	AA	0	0	0	50	0	AA
	B	0	0	0	44	0	BB	0	0	0	39	0.0512821	BB	0	2	2	39	0.0512821	BB	0	2	2	1327	0.00150716	BB	0	0	0	60	0	BB	0	0	0	2	0	0/2	0	0	0	2	0	0/2	NA	NA	NA	-	0	0
	D	0	0	0	115	0	DD	0	0	0	34	0.411765	DD	0	14	14	34	0.411765	Dd	0	4	4	1291	0.00309837	DD	0	0	0	33	0	DD	0	0	0	2	0	0/2	NA	NA	NA	-	0	0	0	0	0	30	0	DD
C3137-1-134	A	0	0	0	59	0	AA	0	0	0	31	0	AA	0	0	0	31	0	AA	0	2	2	2020	0.000990099	AA	0	0	0	7	0	0/7	0	0	0	1	0	0/1	0	0	0	18	0	AA	0	0	0	10	0	AA
	B	0	0	0	97	0	BB	0	0	0	42	0.0714286	BB	0	3	3	42	0.0714286	BB	0	4	4	2209	0.00181077	BB	0	0	0	10	0	BB	0	0	0	2	0	0/2	0	0	0	4	0	0/4	NA	NA	NA	-	0	0
	D	0	0	0	224	0	DD	0	0	0	43	0.44186	DD	0	19	19	43	0.44186	Dd	0	6	6	2333	0.0025718	DD	0	0	0	3	0	0/3	0	0	0	1	0	0/1	NA	NA	NA	-	0	0	0	0	0	4	0	0/4
C3137-1-135	A	0	0	0	7	0	AA	0	0	0	13	0	AA	0	0	0	13	0	AA	0	0	0	1446	0	AA	0	0	0	46	0	AA	NA	NA	NA	-	0	0	0	0	0	26	0	AA	0	0	0	34	0	AA
	B	0	0	0	24	0	BB	0	0	0	27	0.0740741	BB	0	2	2	27	0.0740741	BB	4	1	5	1533	0.00326158	BB	0	0	0	80	0	BB	0	0	0	6	0	0/6	0	0	0	4	0	0/4	NA	NA	NA	-	0	0
	D	0	0	0	70	0	DD	0	0	0	19	0.736842	DD	0	14	14	19	0.736842	dd	0	7	7	1588	0.00440806	DD	0	0	0	40	0	DD	NA	NA	NA	-	0	0	NA	NA	NA	-	0	0	0	0	0	18	0	DD
C3137-1-136	A	0	0	0	45	0	AA	0	0	0	23	0	AA	0	0	0	23	0	AA	0	2	2	2078	0.000962464	AA	0	0	0	35	0	AA	0	0	0	1	0	0/1	0	0	0	12	0	AA	0	0	0	18	0	AA
	B	0	0	0	71	0	BB	0	0	0	43	0	BB	0	0	0	43	0	BB	4	7	11	2286	0.0048119	BB	0	0	0	41	0	BB	NA	NA	NA	-	0	0	NA	NA	NA	-	0	0	NA	NA	NA	-	0	0
	D	0	0	0	169	0	DD	0	0	0	25	0.24	DD	0	6	6	25	0.24	DD	2	8	10	2476	0.00403877	DD	0	0	0	26	0	DD	NA	NA	NA	-	0	0	NA	NA	NA	-	0	0	0	0	0	13	0	DD
C3137-1-137	A	0	0	0	22	0	AA	0	0	0	32	0	AA	0	0	0	32	0	AA	0	4	4	1479	0.00270453	AA	0	0	0	25	0	AA	NA	NA	NA	-	0	0	0	0	0	16	0	AA	0	0	0	68	0	AA
	B	0	0	0	54	0	BB	0	0	0	49	0	BB	0	0	0	49	0	BB	0	4	4	1687	0.00237107	BB	0	0	0	47	0	BB	0	0	0	2	0	0/2	NA	NA	NA	-	0	0	NA	NA	NA	-	0	0
	D	0	0	0	110	0	DD	0	0	0	41	0	DD	0	0	0	41	0	DD	0	4	4	1790	0.00223464	DD	0	0	0	21	0	DD	NA	NA	NA	-	0	0	NA	NA	NA	-	0	0	0	0	0	34	0	DD
C3137-1-138	A	0	0	0	26	0	AA	0	0	0	40	0.025	AA	0	1	1	40	0.025	AA	1	1	2	1928	0.00103734	AA	0	0	0	18	0	AA	0	0	0	1	0	0/1	0	0	0	12	0	AA	0	0	0	2	0	0/2
	B	0	0	0	58	0	BB	0	0	0	62	0.0483871	BB	0	3	3	62	0.0483871	BB	2	4	6	2534	0.0023678	BB	0	0	0	37	0	BB	NA	NA	NA	-	0	0	NA	NA	NA	-	0	0	0	0	0	2	0	0/2
	D	0	0	0	158	0	DD	0	0	0	63	0.904762	DD	0	57	57	63	0.904762	dd	0	4	4	2629	0.00152149	DD	0	0	0	22	0	DD	NA	NA	NA	-	0	0	NA	NA	NA	-	0	0	0	0	0	2	0	0/2
C3137-1-139	A	0	0	0	34	0	AA	0	0	0	13	0	AA	0	0	0	13	0	AA	0	0	0	1378	0	AA	0	0	0	35	0	AA	0	0	0	4	0	0/4	0	0	0	40	0	AA	0	0	0	23	0	AA
	B	0	0	0	74	0	BB	0	0	0	38	0.0526316	BB	0	2	2	38	0.0526316	BB	0	2	2	1609	0.00124301	BB	0	0	0	76	0	BB	0	0	0	1	0	0/1	0	0	0	6	0	0/6	NA	NA	NA	-	0	0
	D	0	0	0	187	0	DD	0	0	0	39	0.512821	DD	0	20	20	39	0.512821	Dd	0	0	0	1775	0	DD	0	0	0	50	0	DD	0	0	0	2	0	0/2	NA	NA	NA	-	0	0	0	0	0	19	0	DD
C3137-1-140	A	0	0	0	39	0	AA	0	0	0	29	0.0689655	AA	0	2	2	29	0.0689655	AA	0	2	2	1948	0.00102669	AA	0	0	0	26	0	AA	0	0	0	1	0	0/1	NA	NA	NA	-	0	0	0	0	0	17	0	AA
	B	0	0	0	59	0	BB	0	0	0	30	0.0666667	BB	0	2	2	30	0.0666667	BB	0	2	2	2084	0.000959693	BB	0	0	0	42	0	BB	0	0	0	2	0	0/2	NA	NA	NA	-	0	0	NA	NA	NA	-	0	0
	D	0	0	0	177	0	DD	0	0	0	36	0.722222	DD	0	26	26	36	0.722222	dd	0	2	2	2174	0.000919963	DD	0	0	0	28	0	DD	NA	NA	NA	-	0	0	NA	NA	NA	-	0	0	0	0	0	12	0	DD
C3137-1-141	A	0	0	0	8	0	AA	0	0	0	60	0.0166667	AA	0	1	1	60	0.0166667	AA	0	8	8	1287	0.00621601	AA	0	0	0	41	0	AA	0	0	0	3	0	0/3	0	0	0	1	0	0/1	0	0	0	6	0	0/6
	B	0	0	0	12	0	BB	0	0	0	69	0.0434783	BB	0	3	3	69	0.0434783	BB	0	4	4	1427	0.00280308	BB	0	0	0	68	0	BB	0	0	0	4	0	0/4	NA	NA	NA	-	0	0	NA	NA	NA	-	0	0
	D	0	0	0	63	0	DD	0	0	0	70	0.357143	DD	0	25	25	70	0.357143	Dd	1	6	7	1349	0.00518903	DD	0	0	0	45	0	DD	0	0	0	1	0	0/1	NA	NA	NA	-	0	0	0	0	0	7	0	0/7
C3137-1-142	A	0	0	0	10	0	AA	0	0	0	22	0	AA	0	0	0	22	0	AA	0	2	2	1704	0.00117371	AA	0	0	0	23	0	AA	0	0	0	1	0	0/1	0	0	0	21	0	AA	0	0	0	4	0	0/4
	B	0	0	0	11	0	BB	0	0	0	53	0.0188679	BB	0	1	1	53	0.0188679	BB	0	2	2	1865	0.00107239	BB	0	0	0	27	0	BB	0	0	0	2	0	0/2	NA	NA	NA	-	0	0	NA	NA	NA	-	0	0
	D	0	0	0	54	0	DD	0	0	0	57	0.754386	DD	0	43	43	57	0.754386	dd	0	2	2	1980	0.0010101	DD	0	0	0	26	0	DD	NA	NA	NA	-	0	0	NA	NA	NA	-	0	0	0	0	0	1	0	0/1
C3137-1-143	A	0	0	0	14	0	AA	0	0	0	11	0	AA	0	0	0	11	0	AA	0	4	4	1234	0.00324149	AA	0	0	0	39	0	AA	NA	NA	NA	-	0	0	0	0	0	30	0	AA	0	0	0	34	0	AA
	B	0	0	0	26	0	BB	0	0	0	18	0	BB	0	0	0	18	0	BB	0	4	4	1387	0.00288392	BB	0	0	0	105	0	BB	0	0	0	3	0	0/3	0	0	0	4	0	0/4	0	0	0	1	0	0/1
	D	0	0	0	53	0	DD	0	0	0	9	0.888889	DD	0	8	8	9	0.888889	dd	0	1	1	1447	0.000691085	DD	0	0	0	62	0	DD	NA	NA	NA	-	0	0	0	0	0	2	0	0/2	0	0	0	33	0	DD
C3137-1-144	A	0	0	0	6	0	AA	0	0	0	78	0	AA	0	0	0	78	0	AA	0	0	0	1402	0	AA	0	0	0	14	0	AA	0	0	0	3	0	0/3	0	0	0	44	0	AA	0	0	0	70	0	AA
	B	0	0	0	17	0	BB	0	0	0	113	0	BB	0	0	0	113	0	BB	1	5	5	1784	0.00280269	BB	0	0	0	23	0	BB	NA	NA	NA	-	0	0	NA	NA	NA	-	0	0	0	0	0	2	0	0/2
	D	0	0	0	49	0	DD	0	0	0	121	0	DD	0	0	0	121	0	DD	2	7	9	1928	0.00466805	DD	0	0	0	16	0	DD	NA	NA	NA	-	0	0	0	0	0	2	0	0/2	0	0	0	40	0	DD
C3137-1-145	A	0	0	0	7	0	AA	0	0	0	36	0.0833333	AA	0	3	3	36	0.0833333	AA	0	0	0	1348	0	AA	0	0	0	53	0	AA	NA	NA	NA	-	0	0	0	0	0	28	0	AA	0	0	0	14	0	AA
	B	0	0	0	12	0	BB	0	0	0	27	0.185185	BB	0	5	5	27	0.185185	BB	0	0	0	1524	0	BB	0	0	0	77	0	BB	NA	NA	NA	-	0	0	0	0	0	6	0	0/6	NA	NA	NA	-	0	0
	D	0	0	0	46	0	DD	0	0	0	29	0.482759	DD	0	14	14	29	0.482759	Dd	6	2	8	1552	0.00515464	DD	0	0	0	58	0	DD	NA	NA	NA	-	0	0	NA	NA	NA	-	0	0	0	0	0	6	0	0/6
C3137-1-146	A	0	0	0	19	0	AA	0	0	0	26	0	AA	0	0	0	26	0	AA	0	2	2	1629	0.00122775	AA	0	0	0	65	0	AA	0	0	0	2	0	0/2	0	0	0	49	0	AA	NA	NA	NA	-	0	0
	B	0	0	0	27	0	BB	0	0	0	57	0.0350877	BB	0	2	2	57	0.0350877	BB	1	7	7	2518	0.00277998	BB	0	0	0	140	0	BB	0	0	0	4	0	0/4	0	0	0	2	0	0/2	NA	NA	NA	-	0	0
	D	0	0	0	66	0	DD	0	0	0	32	0.9375	DD	0	30	30	32	0.9375	dd	0	14	14	2557	0.00547517	DD	0	0	0	97	0	DD	NA	NA	NA	-	0	0	0	0	0	1	0	0/1	0	0	0	4	0	0/4
C3137-1-147	A	0	0	0	31	0	AA	0	0	0	35	0.0571429	AA	0	2	2	35	0.0571429	AA	0	0	0	1320	0	AA	0	0	0	48	0	AA	0	0	0	2	0	0/2	NA	NA	NA	-	0	0	0	0	0	5	0	0/5
	B	0	0	0	75	0	BB	0	0	0	74	0.027027	BB	0	2	2	74	0.027027	BB	0	0	0	1174	0	BB	0	0	0	87	0	BB	0	0	0	6	0	0/6	NA	NA	NA	-	0	0	NA	NA	NA	-	0	0
	D	0	0	0	228	0	DD	0	0	0	57	0.491228	DD	0	28	28	57	0.491228	Dd	1	2	3	1288	0.00232919	DD	0	0	0	51	0	DD	0	0	0	2	0	0/2	NA	NA	NA	-	0	0	0	0	0	5	0	0/5
C3137-1-148	A	0	0	0	37	0	AA	0	0	0	21	0	AA	0	0	0	21	0	AA	0	2	2	1707	0.00117165	AA	0	0	0	48	0	AA	0	0	0	1	0	0/1	NA	NA	NA	-	0	0	0	0	0	6	0	0/6
	B	0	0	0	68	0	BB	0	0	0	37	0	BB	0	0	0	37	0	BB	0	11	11	1913	0.00575013	BB	0	0	0	74	0	BB	0	0	0	2	0	0/2	NA	NA	NA	-	0	0	NA	NA	NA	-	0	0
	D	0	0	0	165	0	DD	0	0	0	40	0.95	DD	0	38	38	40	0.95	dd	0	2	2	2091	0.00095648	DD	0	0	0	29	0	DD	NA	NA	NA	-	0	0	NA	NA	NA	-	0	0	0	0	0	3	0	0/3
C3137-1-149	A	0	0	0	27	0	AA	0	0	0	14	0	AA	0	0	0	14	0	AA	2	0	2	1574	0.00127065	AA	0	0	0	43	0	AA	0	0	0	1	0	0/1	NA	NA	NA	-	0	0	0	1	1	57	0.0175439	AA
	B	0	0	0	67	0	BB	0	0	0	27	0.037037	BB	0	1	1	27	0.037037	BB	0	8	8	1677	0.00477042	BB	0	0	0	71	0	BB	0	0	0	2	0	0/2	NA	NA	NA	-	0	0	NA	NA	NA	-	0	0
	D	0	0	0	152	0	DD	0	0	0	19	0.842105	DD	0	16	16	19	0.842105	dd	1	4	5	1807	0.00276702	DD	0	0	0	47	0	DD	0	0	0	2	0	0/2	NA	NA	NA	-	0	0	0	0	0	32	0	DD
C3137-1-150	A	0	0	0	24	0	AA	0	0	0	37	0	AA	0	0	0	37	0	AA	0	2	2	1800	0.00111111	AA	0	0	0	18	0	AA	0	0	0	1	0	0/1	NA	NA	NA	-	0	0	0	0	0	31	0	AA
	B	0	0	0	29	0	BB	0	0	0	63	0	BB	0	0	0	63	0	BB	0	1	1	2068	0.000483559	BB	0	0	0	42	0	BB	0	0	0	4	0	0/4	0	0	0	2	0	0/2	NA	NA	NA	-	0	0
	D	0	0	0	120	0	DD	0	0	0	57	0	DD	0	0	0	57	0	DD	0	7	7	2191	0.00319489	DD	0	0	0	22	0	DD	0	0	0	2	0	0/2	NA	NA	NA	-	0	0	0	0	0	30	0	DD
C3137-1-151	A	0	0	0	41	0	AA	0	0	0	44	0	AA	0	0	0	44	0	AA	0	2	2	1532	0.00130548	AA	0	0	0	49	0	AA	0	0	0	3	0	0/3	NA	NA	NA	-	0	0	0	0	0	56	0	AA
	B	0	0	0	64	0	BB	0	0	0	44	0	BB	0	0	0	44	0	BB	0	2	2	1513	0.00132188	BB	0	0	0	66	0	BB	NA	NA	NA	-	0	0	NA	NA	NA	-	0	0	NA	NA	NA	-	0	0
	D	0	0	0	140	0	DD	0	0	0	60	0.4	DD	0	24	24	60	0.4	Dd	2	10	12	1806	0.00664452	DD	0	0	0	39	0	DD	0	0	0	2	0	0/2	NA	NA	NA	-	0	0	0	0	0	27	0	DD
C3137-1-152	A	0	0	0	41	0	AA	0	0	0	42	0	AA	0	0	0	42	0	AA	0	2	2	1690	0.00118343	AA	0	0	0	46	0	AA	NA	NA	NA	-	0	0	NA	NA	NA	-	0	0	0	0	0	37	0	AA
	B	0	0	0	44	0	BB	0	0	0	70	0.0285714	BB	0	2	2	70	0.0285714	BB	0	4	4	1952	0.00204918	BB	0	0	0	69	0	BB	0	0	0	3	0	0/3	0	0	0	3	0	0/3	0	0	0	2	0	0/2
	D	0	0	0	134	0	DD	0	0	0	75	0.906667	DD	0	68	68	75	0.906667	dd	2	2	4	1947	0.00205444	DD	0	0	0	30	0	DD	NA	NA	NA	-	0	0	0	0	0	1	0	0/1	0	0	0	16	0	DD
C3137-1-153	A	0	0	0	26	0	AA	0	0	0	21	0	AA	0	0	0	21	0	AA	0	0	0	1477	0	AA	0	0	0	16	0	AA	0	0	0	1	0	0/1	NA	NA	NA	-	0	0	0	0	0	42	0	AA
	B	0	0	0	65	0	BB	0	0	0	32	0.125	BB	0	4	4	32	0.125	BB	2	12	14	1536	0.00911458	BB	0	0	0	52	0	BB	0	0	0	4	0	0/4	NA	NA	NA	-	0	0	NA	NA	NA	-	0	0
	D	0	0	0	168	0	DD	0	0	0	19	0.315789	DD	0	6	6	19	0.315789	Dd	3	5	7	1654	0.00423216	DD	0	0	0	15	0	DD	NA	NA	NA	-	0	0	NA	NA	NA	-	0	0	0	0	0	19	0	DD
C3137-1-154	A	0	0	0	32	0	AA	0	0	0	22	0	AA	0	0	0	22	0	AA	0	4	4	1891	0.00211528	AA	0	0	0	32	0	AA	0	0	0	3	0	0/3	NA	NA	NA	-	0	0	0	0	0	12	0	AA
	B	0	0	0	48	0	BB	0	0	0	61	0	BB	0	0	0	61	0	BB	0	6	6	1941	0.00309119	BB	0	0	0	44	0	BB	0	0	0	2	0	0/2	NA	NA	NA	-	0	0	0	0	0	2	0	0/2
	D	0	0	0	119	0	DD	0	0	0	39	0	DD	0	0	0	39	0	DD	0	8	8	2051	0.00390054	DD	0	0	0	14	0	DD	NA	NA	NA	-	0	0	NA	NA	NA	-	0	0	0	0	0	11	0	DD
C3137-1-155	A	0	0	0	28	0	AA	0	0	0	32	0.03125	AA	0	1	1	32	0.03125	AA	0	2	2	1364	0.00146628	AA	0	0	0	23	0	AA	0	0	0	1	0	0/1	NA	NA	NA	-	0	0	0	0	0	104	0	AA
	B	0	0	0	54	0	BB	0	0	0	44	0.0681818	BB	0	3	3	44	0.0681818	BB	0	4	4	1377	0.00290487	BB	0	0	0	35	0	BB	0	0	0	1	0	0/1	NA	NA	NA	-	0	0	NA	NA	NA	-	0	0
	D	0	0	0	135	0	DD	0	0	0	28	0.357143	DD	1	10	10	28	0.357143	Dd	0	6	6	1435	0.00418118	DD	0	0	0	19	0	DD	0	0	0	1	0	0/1	NA	NA	NA	-	0	0	0	0	0	45	0	DD
C3137-1-156	A	0	0	0	25	0	AA	0	0	0	37	0	AA	0	0	0	37	0	AA	0	2	2	1377	0.00145243	AA	0	0	0	24	0	AA	NA	NA	NA	-	0	0	NA	NA	NA	-	0	0	0	0	0	16	0	AA
	B	0	0	0	39	0	BB	0	0	0	38	0	BB	0	0	0	38	0	BB	2	2	4	1626	0.00246002	BB	0	0	0	38	0	BB	0	0	0	2	0	0/2	NA	NA	NA	-	0	0	NA	NA	NA	-	0	0
	D	0	0	0	125	0	DD	0	0	0	50	0	DD	0	0	0	50	0	DD	0	7	7	1716	0.00407925	DD	0	0	0	14	0	DD	NA	NA	NA	-	0	0	NA	NA	NA	-	0	0	0	0	0	14	0	DD
Note:NA stand for data are missed either because of the divergence of alleles or technical issues.
