# Supplementary material for: Expanding the range of editable targets in the wheat genome using the variants of the Cas12a and Cas9 nucleases
Source: Plant Biotechnol J. 2021 Jul 28;19(12):2428–41. doi: 10.1111/pbi.13669 (PMC8633491; doi:10.1111/pbi.13669)
Supplement: Supplementary file 12 — Table S7 The NGS‐based genotyping of T1 plants grown under normal room temperature [file PBI-19-2428-s016.xlsx]

## Sheet: Sheet1
Table S7. The NGS-based genotyping of T1 plants grown under normal and heat stress conditions.
List of plants genotyped
Construct	T0 line	Tiller ID	Num. Cas12a positive T1 progeny	Numebr of plants subjected to heat stress
9LCCnv8T	6920	1	29	5
	C2376	1	24	4
	C2470	1	3	3
	C2704	1	30	5
	C3028	7	4	4
	C3216	1	2	2
		4	1	1
		5	5	5
		6	4	4
		7	5	5
		8	4	4
	C3387	1	5	5
		2	2	2
	C3391	2	3	3
9LCCnvGS3T11	8267	4	2	2
	8356	1	4	4
	8391	1	3	3
	8563	2	3	3
Total			133	64
Gene editing effieicny of the GS3T11 target.
Growth condition	Construct	T1 line	Genome	Insertion	deletion	total indel	total reads	GE efficiency	Genotype
Normal	9LCCnvGS3T11	8356-1-1	A	0	4	4	2627	0.00152265	AA
			B	1	1	1	7178	0.000139315	BB
			D	0	1	1	2657	0.000376364	DD
Normal	9LCCnvGS3T11	8356-1-3	A	0	4	4	1929	0.00207361	AA
			B	1	2	2	3353	0.000596481	BB
			D	0	0	0	1965	0	DD
Normal	9LCCnvGS3T11	8356-1-4	A	1	2	2	2482	0.000805802	AA
			B	0	1	1	6824	0.000146542	BB
			D	0	0	0	1538	0	DD
Normal	9LCCnvGS3T11	8356-1-5	A	0	1	1	1030	0.000970874	AA
			B	0	2	2	3851	0.000519346	BB
			D	0	0	0	2227	0	DD
Normal	9LCCnvGS3T11	8563-2-1	A	0	0	0	2077	0	AA
			B	0	0	0	59	0	BB
			D	0	0	0	4718	0	DD
Normal	9LCCnvGS3T11	8563-2-3	A	0	0	0	28	0	AA
			B	0	0	0	34	0	BB
			D	0	0	0	18	0	DD
Normal	9LCCnvGS3T11	8563-2-4	A	0	0	0	395	0	AA
			B	0	0	0	1800	0	BB
			D	0	0	0	709	0	DD
Normal	9LCCnvGS3T11	8267-4-2	A	0	2	2	1908	0.00104822	AA
			B	0	0	0	1552	0	BB
			D	0	0	0	480	0	DD
Normal	9LCCnvGS3T11	8267-4-5	A	2	4	4	1869	0.00214018	AA
			B	0	0	0	316	0	BB
			D	0	0	0	29	0	DD
Normal	9LCCnvGS3T11	8391-1-1	A	0	4	4	1645	0.00243161	AA
			B	0	3	3	5272	0.000569044	BB
			D	0	0	0	1517	0	DD
Normal	9LCCnvGS3T11	8391-1-2	A	0	0	0	1166	0	AA
			B	1	8	8	8539	0.000936878	BB
			D	0	2	2	1726	0.00115875	DD
Normal	9LCCnvGS3T11	8391-1-5	A	2	0	2	1700	0.00117647	AA
			B	0	2	2	5514	0.000362713	BB
			D	0	0	0	1790	0	DD
heat	9LCCnvGS3T11	8356-1-1	A	0	20	20	1032	0.0193798	AA
			B	0	70	70	2983	0.0234663	BB
			D	0	8	8	729	0.0109739	DD
heat	9LCCnvGS3T11	8356-1-3	A	0	0	0	1025	0	AA
			B	0	0	0	2612	0	BB
			D	0	2	2	877	0.0022805	DD
heat	9LCCnvGS3T11	8356-1-4	A	0	81	81	1353	0.059867	AA
			B	0	238	238	4218	0.0564248	BB
			D	0	29	29	895	0.0324022	DD
heat	9LCCnvGS3T11	8356-1-5	A	0	16	16	2073	0.00771828	AA
			B	1	31	31	5078	0.00610477	BB
			D	0	6	6	1143	0.00524934	DD
heat	9LCCnvGS3T11	8563-2-1	A	1	3	3	1688	0.00177725	AA
			B	0	0	0	171	0	BB
			D	0	2	2	3439	0.000581564	DD
heat	9LCCnvGS3T11	8563-2-3	A	0	4	4	2376	0.0016835	AA
			B	0	2	2	4602	0.000434594	BB
			D	0	0	0	1078	0	DD
heat	9LCCnvGS3T11	8563-2-4	A	0	4	4	1184	0.00337838	AA
			B	2	2	2	3870	0.000516796	BB
			D	0	0	0	772	0	DD
heat	9LCCnvGS3T11	8267-4-2	A	0	4	4	1705	0.00234604	AA
			B	0	0	0	2794	0	BB
			D	0	2	2	638	0.0031348	DD
heat	9LCCnvGS3T11	8267-4-5	A	0	0	0	591	0	AA
			B	0	2	2	1878	0.00106496	BB
			D	0	0	0	289	0	DD
heat	9LCCnvGS3T11	8391-1-1	A	0	2	2	1244	0.00160772	AA
			B	0	2	2	1634	0.00122399	BB
			D	0	0	0	374	0	DD
heat	9LCCnvGS3T11	8391-1-2	A	3	3	5	376	0.0132979	AA
			B	0	0	0	727	0	BB
			D	0	0	0	114	0	DD
heat	9LCCnvGS3T11	8391-1-5	A	0	0	0	1099	0	AA
			B	0	2	2	2067	0.000967586	BB
			D	0	0	0	487	0	DD
				Gene editing of the GS3T11 target						Gene editing of the GASR7T2 target						Gene editing of the GW7T13 target						Gene editing of the GW7T14 target						Gene editing of the An1T11 target						Gene editing of the SPL16T2 target						Gene editing of the GW2T6 target						Gene editing of the GSE5T10 target
Growth condition	Construct	T1 line	Genome	Insertion	deletion	total indel	total reads	GE efficiency	Genotype	Insertion	deletion	total indel	total reads	GE efficiency	Genotype	Insertion	deletion	total indel	total reads	GE efficiency	Genotype	Insertion	deletion	total indel	total reads	GE efficiency	Genotype	Insertion	deletion	total indel	total reads	GE efficiency	Genotype	Insertion	deletion	total indel	total reads	GE efficiency	Genotype	Insertion	deletion	total indel	total reads	GE efficiency	Genotype	Insertion	deletion	total indel	total reads
Normal	9LCCnv8T	C3216-6-2	A	0	0	0	563	0	AA	1	1	1	969	0.00103199	AA	0	0	0	295	0	AA	0	0	0	303	0	AA	1	4	4	4520	0.000884956	AA	0	0	0	27	0	AA	0	1	1	3081	0.00032457	AA	0	0	0	59
			B	0	0	0	300	0	BB	2	10	12	1702	0.00705053	BB	0	0	0	325	0	BB	0	0	0	331	0	BB	0	2	2	4968	0.000402576	BB	0	0	0	37	0	BB	1	1	1	4194	0.000238436	BB	NA	NA	NA	-
			D	0	0	0	41	0	DD	15	10	24	2859	0.00839454	DD	0	0	0	268	0	DD	0	0	0	273	0	DD	0	4	4	4383	0.000912617	DD	0	0	0	40	0	DD	0	1	1	802	0.00124688	DD	0	0	0	13
Normal	9LCCnv8T	C3216-6-3	A	0	0	0	422	0	AA	0	1	1	906	0.00110375	AA	1	1	1	580	0.00172414	AA	2	2	2	587	0.00340716	AA	0	4	4	4881	0.000819504	AA	2	2	2	3998	0.00050025	AA	0	0	0	503	0	AA	0	0	0	106
			B	0	0	0	131	0	BB	1	2	3	1599	0.00187617	BB	1	0	1	596	0.00167785	BB	1	1	1	603	0.00165837	BB	0	3	3	5393	0.000556277	BB	4	10	10	5680	0.00176056	BB	0	0	0	30	0	BB	NA	NA	NA	-
			D	0	0	0	22	0	DD	2	11	13	2662	0.00488355	DD	0	0	0	575	0	DD	0	0	0	586	0	DD	1	1	2	6196	0.000322789	DD	5	10	12	3689	0.00325291	DD	0	0	0	25	0	DD	0	0	0	34
Normal	9LCCnv8T	C3216-6-4	A	0	0	0	814	0	AA	0	4	4	1499	0.00266845	AA	0	0	0	547	0	AA	0	1	1	550	0.00181818	AA	0	6	6	8994	0.000667111	AA	0	0	0	15	0	AA	0	0	0	4442	0	AA	0	0	0	112
			B	0	0	0	379	0	BB	1	9	9	2716	0.0033137	BB	0	0	0	671	0	BB	0	0	0	678	0	BB	0	6	6	10131	0.000592242	BB	0	0	0	11	0	BB	0	0	0	835	0	BB	NA	NA	NA	-
			D	0	0	0	69	0	DD	16	12	27	4193	0.0064393	DD	1	1	1	579	0.00172712	DD	1	1	1	597	0.00167504	DD	1	1	1	9910	0.000100908	DD	0	0	0	10	0	DD	0	0	0	430	0	DD	0	0	0	24
Normal	9LCCnv8T	C3216-6-5	A	1	0	1	1335	0.000749064	AA	2	5	5	1596	0.00313283	AA	0	1	1	850	0.00117647	AA	0	0	0	856	0	AA	0	3	3	8036	0.00037332	AA	0	0	0	15	0	AA	0	8	8	10323	0.000774969	AA	0	0	0	238
			B	0	0	0	454	0	BB	1	11	12	2692	0.00445765	BB	0	0	0	1002	0	BB	0	0	0	1009	0	BB	1	0	1	10462	9.5584e-05	BB	0	0	0	9	0	BB	0	2	2	6952	0.000287687	BB	NA	NA	NA	-
			D	0	0	0	85	0	DD	13	14	26	4252	0.00611477	DD	2	1	2	1020	0.00196078	DD	1	3	3	1044	0.00287356	DD	0	2	2	9016	0.000221828	DD	0	0	0	11	0	DD	0	0	0	1512	0	DD	0	0	0	63
Normal	9LCCnv8T	C3387-1-1	A	0	1	1	1671	0.000598444	AA	0	0	0	9	0	0/9	0	0	0	524	0	AA	0	0	0	530	0	AA	0	3	3	5456	0.000549853	AA	1	2	2	4845	0.000412797	AA	0	9	9	13061	0.000689074	AA	0	0	0	106
			B	1	4	4	707	0.00565771	BB	0	0	0	10	0	BB	0	1	1	602	0.00166113	BB	0	0	0	618	0	BB	2	2	4	6750	0.000592593	BB	5	13	15	7027	0.00213462	BB	0	6	6	4124	0.0014549	BB	NA	NA	NA	-
			D	0	0	0	74	0	DD	0	0	0	10	0	DD	1	1	1	656	0.00152439	DD	0	0	0	668	0	DD	0	0	0	6059	0	DD	2	7	7	4435	0.00157835	DD	0	0	0	1669	0	DD	0	0	0	21
Normal	9LCCnv8T	C3387-1-2	A	0	0	0	60	0	AA	1	3	3	1898	0.00158061	AA	1	3	3	974	0.00308008	AA	0	2	2	987	0.00202634	AA	0	0	0	7301	0	AA	2	2	2	5444	0.000367377	AA	0	2	2	3918	0.000510465	AA	0	0	0	22
			B	0	0	0	997	0	BB	2	11	11	3349	0.00328456	BB	1	1	1	1059	0.000944287	BB	0	2	2	1072	0.00186567	BB	0	3	3	7894	0.000380035	BB	1	3	3	5236	0.000572956	BB	0	0	0	361	0	BB	NA	NA	NA	-
			D	0	0	0	255	0	DD	13	10	23	4935	0.00466059	DD	1	1	1	1147	0.00087184	DD	2	0	2	1178	0.00169779	DD	0	4	4	6290	0.00063593	DD	4	4	4	4738	0.000844238	DD	0	0	0	266	0	DD	0	0	0	8
Normal	9LCCnv8T	C3387-1-3	A	0	0	0	1385	0	AA	1	3	4	1638	0.002442	AA	0	0	0	650	0	AA	0	0	0	655	0	AA	1	1	1	4496	0.00022242	AA	3	3	3	5281	0.000568074	AA	0	0	0	44	0	AA	0	0	0	179
			B	0	0	0	356	0	BB	2	13	15	2564	0.00585023	BB	1	1	1	645	0.00155039	BB	0	0	0	658	0	BB	0	5	5	4146	0.00120598	BB	3	9	9	7445	0.00120887	BB	0	0	0	20	0	BB	NA	NA	NA	-
			D	0	0	0	53	0	DD	28	5	32	4588	0.00697472	DD	1	1	1	714	0.00140056	DD	0	0	0	724	0	DD	0	0	0	4854	0	DD	1	3	3	5124	0.00058548	DD	0	0	0	15	0	DD	0	0	0	21
Normal	9LCCnv8T	C3387-1-4	A	0	0	0	1263	0	AA	1	0	1	1658	0.000603136	AA	1	1	1	1129	0.00088574	AA	0	0	0	1143	0	AA	0	2	2	5899	0.000339041	AA	2	5	5	5861	0.000853097	AA	0	4	4	6651	0.000601413	AA	0	0	0	43
			B	0	0	0	431	0	BB	1	6	7	2592	0.00270062	BB	1	5	5	1322	0.00378215	BB	1	1	1	1345	0.000743494	BB	0	0	0	5647	0	BB	1	3	3	5673	0.000528821	BB	0	0	0	796	0	BB	0	0	0	2
			D	0	0	0	55	0	DD	8	6	12	4245	0.00282686	DD	3	3	3	1451	0.00206754	DD	1	0	1	1481	0.000675219	DD	0	0	0	5022	0	DD	2	1	3	4855	0.00061792	DD	0	0	0	466	0	DD	0	0	0	16
Normal	9LCCnv8T	C3387-1-5	A	0	0	0	1221	0	AA	1	11	12	1515	0.00792079	AA	0	0	0	193	0	AA	0	0	0	196	0	AA	0	0	0	3545	0	AA	0	0	0	62	0	AA	0	0	0	3220	0	AA	0	0	0	30
			B	0	0	0	306	0	BB	3	13	15	2686	0.00558451	BB	1	1	1	151	0.00662252	BB	0	0	0	151	0	BB	0	0	0	2167	0	BB	0	0	0	151	0	BB	0	0	0	352	0	BB	NA	NA	NA	-
			D	0	0	0	14	0	DD	8	7	14	2755	0.00508167	DD	0	0	0	142	0	DD	0	2	2	148	0.0135135	DD	0	0	0	2570	0	DD	0	0	0	64	0	DD	0	0	0	211	0	DD	0	0	0	13
Normal	9LCCnv8T	C2376-1-3	A	0	0	0	1200	0	AA	0	4	4	1517	0.00263678	AA	0	0	0	604	0	AA	0	0	0	608	0	AA	0	1	1	8466	0.00011812	AA	0	0	0	34	0	AA	0	2	2	4187	0.000477669	AA	1	0	1	84
			B	0	0	0	349	0	BB	0	14	14	2737	0.00511509	BB	1	2	2	1094	0.00182815	BB	0	0	0	1107	0	BB	2	0	2	8343	0.000239722	BB	0	0	0	51	0	BB	0	4	4	476	0.00840336	BB	NA	NA	NA	-
			D	0	0	0	54	0	DD	15	12	26	4350	0.00597701	DD	0	7	7	1297	0.00539707	DD	0	0	0	1310	0	DD	0	2	2	8442	0.000236911	DD	0	0	0	28	0	DD	0	0	0	328	0	DD	0	0	0	26
Normal	9LCCnv8T	C2470-1-1	A	0	0	0	1187	0	AA	3	11	13	2344	0.00554608	AA	0	0	0	4	0	0/4	0	0	0	4	0	0/4	0	0	0	326	0	AA	0	0	0	23	0	AA	1	1	1	2278	0.000438982	AA	0	0	0	274
			B	0	0	0	671	0	BB	3	14	14	4185	0.00334528	BB	0	0	0	10	0	BB	0	0	0	8	0	Bb	0	0	0	350	0	BB	0	0	0	78	0	BB	0	0	0	155	0	BB	0	0	0	3
			D	0	0	0	93	0	DD	9	17	24	6189	0.00387785	DD	0	0	0	17	0	DD	0	0	0	18	0	DD	0	0	0	378	0	DD	0	0	0	27	0	DD	0	0	0	134	0	DD	0	0	0	69
Normal	9LCCnv8T	C2470-1-2	A	0	0	0	1612	0	AA	1	6	6	1728	0.00347222	AA	1	1	1	623	0.00160514	AA	0	3	3	627	0.00478469	AA	0	4	4	7066	0.000566091	AA	0	0	0	13	0	AA	0	2	2	1545	0.0012945	AA	0	0	0	573
			B	0	0	0	565	0	BB	2	5	5	2994	0.00167001	BB	0	0	0	799	0	BB	0	4	4	810	0.00493827	BB	0	2	2	7243	0.000276129	BB	0	0	0	21	0	BB	0	0	0	59	0	BB	NA	NA	NA	-
			D	0	0	0	52	0	DD	28	18	45	6755	0.00666173	DD	1	1	1	719	0.00139082	DD	0	2	2	733	0.00272851	DD	0	0	0	7418	0	DD	0	0	0	32	0	DD	0	0	0	104	0	DD	0	0	0	149
Normal	9LCCnv8T	C2470-1-5	A	0	2	2	1265	0.00158103	AA	2	6	7	1770	0.0039548	AA	0	0	0	359	0	AA	0	0	0	365	0	AA	1	1	1	1588	0.000629723	AA	0	0	0	581	0	AA	0	2	2	6700	0.000298507	AA	0	0	0	26
			B	0	2	2	654	0.0030581	BB	0	10	10	3274	0.00305437	BB	0	0	0	454	0	BB	0	1	1	460	0.00217391	BB	0	4	4	2134	0.00187441	BB	0	0	0	602	0	BB	0	2	2	1009	0.00198216	BB	0	0	0	2
			D	0	0	0	73	0	DD	25	9	32	4960	0.00645161	DD	0	0	0	503	0	DD	2	3	3	513	0.00584795	DD	0	2	2	2096	0.000954198	DD	0	0	0	256	0	DD	0	0	0	661	0	DD	0	0	0	7
Normal	9LCCnv8T	C3391-2-1	A	0	0	0	1552	0	AA	0	6	6	1522	0.00394218	AA	0	2	2	446	0.0044843	AA	0	0	0	454	0	AA	0	2	2	6995	0.000285919	AA	0	0	0	273	0	AA	1	5	5	8612	0.000580585	AA	0	0	0	117
			B	0	0	0	503	0	BB	1	17	18	2730	0.00659341	BB	1	1	1	516	0.00193798	BB	0	0	0	517	0	BB	0	4	4	7227	0.00055348	BB	0	0	0	303	0	BB	1	3	3	2145	0.0013986	BB	0	0	0	2
			D	0	0	0	72	0	DD	12	15	26	4952	0.0052504	DD	2	2	2	552	0.00362319	DD	0	0	0	559	0	DD	0	5	5	7424	0.000673491	DD	0	0	0	291	0	DD	0	0	0	1000	0	DD	0	0	0	21
Normal	9LCCnv8T	C3391-2-3	A	0	0	0	790	0	AA	2	0	2	891	0.00224467	AA	0	0	0	198	0	AA	0	0	0	203	0	AA	0	0	0	30	0	AA	2	0	2	998	0.00200401	AA	0	0	0	1269	0	AA	0	0	0	21
			B	0	1	1	306	0.00326797	BB	0	9	9	1718	0.00523865	BB	0	0	0	245	0	BB	0	0	0	243	0	BB	0	0	0	57	0	BB	1	1	1	1068	0.00093633	BB	0	2	2	1798	0.00111235	BB	0	0	0	2
			D	0	0	0	22	0	DD	13	11	23	2993	0.0076846	DD	0	0	0	209	0	DD	0	0	0	214	0	DD	0	0	0	46	0	DD	0	0	0	846	0	DD	0	0	0	1289	0	DD	0	0	0	8
Normal	9LCCnv8T	C3391-2-4	A	0	0	0	482	0	AA	1	2	2	1028	0.00194553	AA	1	2	3	707	0.00424328	AA	0	1	1	715	0.0013986	AA	0	4	4	4455	0.000897868	AA	2	2	2	3237	0.000617856	AA	0	2	2	7237	0.000276358	AA	0	0	0	24
			B	0	0	0	229	0	BB	1	8	8	1690	0.00473373	BB	1	1	1	850	0.00117647	BB	0	2	2	864	0.00231481	BB	0	2	2	3633	0.000550509	BB	1	1	1	3170	0.000315457	BB	0	4	4	6238	0.000641231	BB	NA	NA	NA	-
			D	0	0	0	29	0	DD	22	5	26	2952	0.00880759	DD	2	2	2	891	0.00224467	DD	0	0	0	904	0	DD	0	0	0	3896	0	DD	3	1	3	2323	0.00129143	DD	0	2	2	1933	0.00103466	DD	0	0	0	6
Normal	9LCCnv8T	C2704-1-4	A	0	0	0	917	0	AA	0	10	10	1010	0.00990099	AA	1	1	1	503	0.00198807	AA	0	2	2	510	0.00392157	AA	0	0	0	2406	0	AA	3	6	6	3905	0.00153649	AA	1	13	13	7070	0.00183876	AA	0	0	0	128
			B	0	0	0	1171	0	BB	0	5	5	1685	0.00296736	BB	0	0	0	660	0	BB	0	2	2	671	0.00298063	BB	0	2	2	2061	0.000970403	BB	3	3	5	6056	0.000825627	BB	0	7	7	9672	0.000723739	BB	0	0	0	4
			D	0	0	0	178	0	DD	6	3	9	2817	0.00319489	DD	0	0	0	658	0	DD	0	0	0	666	0	DD	0	0	0	2037	0	DD	0	2	2	3592	0.000556793	DD	1	6	6	4190	0.00143198	DD	0	0	0	53
Normal	9LCCnv8T	C3216-1-1	A	0	0	0	1080	0	AA	1	4	5	1215	0.00411523	AA	0	0	0	933	0	AA	0	0	0	946	0	AA	1	1	1	4253	0.000235128	AA	1	4	5	4274	0.00116986	AA	0	2	2	8040	0.000248756	AA	0	0	0	395
			B	0	0	0	514	0	BB	0	8	8	1680	0.0047619	BB	1	1	1	1176	0.00085034	BB	0	0	0	1193	0	BB	0	0	0	4503	0	BB	5	5	7	6513	0.00107477	BB	0	2	2	10911	0.000183301	BB	0	0	0	8
			D	0	0	0	122	0	DD	3	14	16	2996	0.00534045	DD	1	1	1	1140	0.000877193	DD	0	0	0	1154	0	DD	0	0	0	4369	0	DD	4	10	10	4754	0.00210349	DD	0	2	2	4744	0.000421585	DD	0	0	0	105
Normal	9LCCnv8T	C3216-1-2	A	0	0	0	759	0	AA	0	0	0	299	0	AA	0	0	0	7	0	0/7	0	0	0	7	0	0/7	0	6	6	6549	0.00091617	AA	5	3	5	5167	0.00096768	AA	1	13	13	12237	0.00106235	AA	0	2	2	508
			B	0	0	0	514	0	BB	1	2	3	287	0.010453	BB	0	0	0	18	0	BB	0	0	0	21	0	BB	0	2	2	10419	0.000191957	BB	9	9	11	7041	0.00156228	BB	0	4	4	4982	0.00080289	BB	0	0	0	1
			D	0	0	0	126	0	DD	2	3	4	858	0.004662	DD	0	0	0	13	0	DD	0	0	0	13	0	DD	1	7	7	9053	0.000773224	DD	2	4	6	4558	0.00131637	DD	0	0	0	2489	0	DD	0	0	0	173
Normal	9LCCnv8T	C3216-8-2	A	0	0	0	2199	0	AA	1	6	6	1696	0.00353774	AA	2	2	2	1134	0.00176367	AA	0	0	0	1145	0	AA	0	2	2	4403	0.000454236	AA	2	2	2	7175	0.000278746	AA	0	5	5	12172	0.000410779	AA	0	0	0	53
			B	0	0	0	872	0	BB	1	14	15	2645	0.00567108	BB	1	1	1	1325	0.000754717	BB	0	2	2	1341	0.00149142	BB	0	5	5	4517	0.00110693	BB	2	4	4	3254	0.00122926	BB	0	9	9	16481	0.000546083	BB	0	0	0	2
			D	0	0	0	95	0	DD	6	7	12	4351	0.00275799	DD	1	4	4	1345	0.00297398	DD	0	2	2	1365	0.0014652	DD	1	1	1	4163	0.000240211	DD	2	1	3	5491	0.000546349	DD	0	5	5	4190	0.00119332	DD	0	0	0	22
Normal	9LCCnv8T	C3216-8-3	A	0	0	0	1806	0	AA	1	3	4	1411	0.00283487	AA	3	4	5	1376	0.00363372	AA	1	3	4	1393	0.0028715	AA	0	2	2	9715	0.000205867	AA	5	8	10	6902	0.00144886	AA	0	5	5	12211	0.000409467	AA	0	0	0	404
			B	0	0	0	1701	0	BB	3	17	19	2425	0.00783505	BB	4	3	4	1637	0.00244349	BB	0	0	0	1664	0	BB	0	8	8	12151	0.000658382	BB	2	4	4	3410	0.00117302	BB	0	2	2	5157	0.000387822	BB	0	0	0	2
			D	1	0	1	543	0.00184162	DD	17	8	24	4135	0.00580411	DD	2	2	2	1698	0.00117786	DD	1	3	3	1723	0.00174115	DD	0	5	5	10884	0.00045939	DD	0	3	3	5588	0.000536865	DD	0	0	0	1696	0	DD	0	0	0	117
Normal	9LCCnv8T	C3216-8-4	A	1	3	3	1701	0.00176367	AA	0	5	5	1382	0.00361795	AA	0	0	0	1087	0	AA	0	2	2	1100	0.00181818	AA	0	0	0	5517	0	AA	0	0	0	22	0	AA	1	4	5	12132	0.000412133	AA	0	0	0	19
			B	0	0	0	672	0	BB	0	4	4	2045	0.00195599	BB	1	1	1	1198	0.000834725	BB	0	0	0	1207	0	BB	0	4	4	5079	0.000787557	BB	0	0	0	10	0	BB	0	6	6	15873	0.000378	BB	0	0	0	2
			D	0	0	0	55	0	DD	5	7	12	3631	0.00330487	DD	4	6	6	1147	0.00523104	DD	1	1	1	1160	0.000862069	DD	1	1	1	4962	0.000201532	DD	0	0	0	11	0	DD	0	6	6	4292	0.00139795	DD	0	0	0	9
Normal	9LCCnv8T	C3216-8-5	A	0	0	0	1790	0	AA	1	5	5	1473	0.00339443	AA	1	0	1	1176	0.00085034	AA	0	0	0	1186	0	AA	0	11	11	8886	0.0012379	AA	4	6	6	6470	0.000927357	AA	0	6	6	10225	0.000586797	AA	0	0	0	364
			B	0	0	0	741	0	BB	0	1	1	2259	0.000442674	BB	0	1	1	1274	0.000784929	BB	0	2	2	1290	0.00155039	BB	0	2	2	9731	0.000205529	BB	0	0	0	1636	0	BB	0	0	0	2992	0	BB	0	0	0	2
			D	0	0	0	134	0	DD	7	2	9	3771	0.00238663	DD	2	2	2	1194	0.00167504	DD	0	0	0	1211	0	DD	0	7	7	8910	0.000785634	DD	2	4	4	4535	0.000882029	DD	0	2	2	1024	0.00195312	DD	0	0	0	117
Normal	9LCCnv8T	C3387-2-4	A	0	2	2	1892	0.00105708	AA	0	0	0	1261	0	AA	2	2	2	751	0.00266312	AA	0	0	0	763	0	AA	0	4	4	4981	0.000803052	AA	0	0	0	7	0	0/7	0	8	8	12256	0.000652742	AA	1	1	1	717
			B	0	0	0	639	0	BB	2	5	7	1985	0.00352645	BB	1	1	1	938	0.0010661	BB	1	1	1	951	0.00105152	BB	0	2	2	5226	0.000382702	BB	0	0	0	5	0	0/5	0	4	4	11355	0.000352268	BB	0	0	0	1
			D	0	0	0	86	0	DD	10	10	20	3595	0.00556328	DD	2	4	4	948	0.00421941	DD	0	0	0	959	0	DD	0	0	0	5975	0	DD	0	0	0	3	0	0/3	0	0	0	1496	0	DD	1	1	2	189
Normal	9LCCnv8T	C3387-2-5	A	0	0	0	1642	0	AA	1	9	9	1178	0.00764007	AA	1	1	1	1279	0.000781861	AA	0	2	2	1296	0.00154321	AA	1	7	7	9439	0.000741604	AA	1	3	3	5358	0.00055991	AA	1	4	4	12776	0.000313087	AA	0	0	0	395
			B	0	0	0	851	0	BB	3	6	8	2045	0.00391198	BB	1	3	3	1617	0.00185529	BB	1	2	2	1631	0.00122624	BB	1	8	8	10717	0.000746478	BB	3	6	6	4826	0.00124327	BB	2	0	2	5244	0.000381388	BB	0	0	0	4
			D	0	0	0	129	0	DD	4	0	4	3325	0.00120301	DD	2	4	4	1685	0.00237389	DD	2	3	3	1710	0.00175439	DD	0	7	7	10320	0.000678295	DD	4	4	6	4660	0.00128755	DD	0	0	0	1712	0	DD	1	1	1	122
Normal	9LCCnv8T	C3028-7-2	A	0	3	3	1325	0.00226415	AA	0	0	0	13	0	AA	0	0	0	972	0	AA	1	1	1	976	0.00102459	AA	0	0	0	11461	0	AA	2	4	4	2906	0.00137646	AA	0	2	2	10799	0.000185202	AA	0	0	0	112
			B	0	0	0	865	0	BB	0	0	0	18	0	BB	0	3	3	1154	0.00259965	BB	0	0	0	1168	0	BB	1	5	5	12009	0.000416354	BB	0	0	0	3499	0	BB	0	2	2	7743	0.000258298	BB	NA	NA	NA	-
			D	0	0	0	87	0	DD	0	0	0	28	0	DD	1	2	2	1080	0.00185185	DD	0	0	0	1096	0	DD	0	4	4	11534	0.000346801	DD	1	1	1	2150	0.000465116	DD	0	2	2	2132	0.000938086	DD	0	0	0	35
Normal	9LCCnv8T	C3028-7-3	A	0	0	0	1905	0	AA	0	0	0	424	0	AA	0	0	0	525	0	AA	0	0	0	532	0	AA	0	6	6	4124	0.0014549	AA	0	0	0	12	0	AA	2	4	6	10215	0.000587372	AA	1	1	1	108
			B	0	1	1	822	0.00121655	BB	0	2	2	236	0.00847458	BB	1	1	1	626	0.00159744	BB	0	2	2	631	0.00316957	BB	1	3	3	4438	0.00067598	BB	0	0	0	17	0	BB	1	4	4	9602	0.00041658	BB	NA	NA	NA	-
			D	0	0	0	87	0	DD	5	1	5	1749	0.00285878	DD	1	3	3	623	0.00481541	DD	0	2	2	632	0.00316456	DD	0	4	4	4688	0.000853242	DD	0	0	0	11	0	DD	0	1	1	2991	0.000334336	DD	0	0	0	29
Normal	9LCCnv8T	C3028-7-4	A	0	1	1	1068	0.00093633	AA	0	2	2	1578	0.00126743	AA	3	5	5	812	0.00615764	AA	0	1	1	820	0.00121951	AA	0	2	2	10181	0.000196444	AA	2	4	4	6500	0.000615385	AA	1	1	1	9011	0.000110975	AA	0	0	0	52
			B	0	2	2	899	0.00222469	BB	2	9	9	2641	0.0034078	BB	1	1	1	1056	0.00094697	BB	0	0	0	1070	0	BB	0	3	3	11488	0.000261142	BB	4	5	5	9892	0.000505459	BB	1	6	6	8058	0.000744602	BB	NA	NA	NA	-
			D	0	0	0	107	0	DD	11	12	21	4180	0.00502392	DD	1	1	1	919	0.00108814	DD	0	0	0	935	0	DD	1	3	3	10862	0.000276192	DD	5	4	5	6096	0.00082021	DD	0	6	6	2539	0.00236314	DD	0	0	0	18
Normal	9LCCnv8T	C3028-7-5	A	0	0	0	1052	0	AA	0	1	1	375	0.00266667	AA	0	2	2	500	0.004	AA	0	0	0	509	0	AA	0	0	0	386	0	AA	6	8	8	7257	0.00110238	AA	1	3	3	9769	0.000307094	AA	0	0	0	50
			B	0	0	0	396	0	BB	0	3	3	627	0.00478469	BB	0	0	0	628	0	BB	1	1	1	635	0.0015748	BB	0	0	0	350	0	BB	5	13	13	10924	0.00119004	BB	0	0	0	9418	0	BB	0	0	0	2
			D	0	0	0	42	0	DD	1	2	3	1051	0.00285442	DD	1	1	1	569	0.00175747	DD	0	0	0	583	0	DD	0	0	0	327	0	DD	5	7	7	6275	0.00111554	DD	0	0	0	4236	0	DD	0	0	0	13
Normal	9LCCnv8T	C3216-4-5	A	0	0	0	915	0	AA	1	2	2	987	0.00202634	AA	2	4	4	1398	0.00286123	AA	0	0	0	1414	0	AA	0	0	0	6108	0	AA	3	3	3	5331	0.000562746	AA	0	4	4	9431	0.000424133	AA	0	0	0	262
			B	0	0	0	722	0	BB	0	1	1	1746	0.000572738	BB	1	1	1	1730	0.000578035	BB	0	0	0	1765	0	BB	1	5	5	6059	0.000825219	BB	9	12	14	9721	0.00144018	BB	0	6	6	4920	0.00121951	BB	0	0	0	1
			D	0	0	0	109	0	DD	4	7	10	2802	0.00356888	DD	1	1	1	1766	0.000566251	DD	0	1	1	1791	0.000558347	DD	1	10	10	7541	0.00132608	DD	7	10	10	5934	0.0016852	DD	0	4	4	3498	0.00114351	DD	0	0	0	76
Normal	9LCCnv8T	C3216-5-1	A	0	0	0	410	0	AA	1	1	1	1235	0.000809717	AA	0	0	0	507	0	AA	0	0	0	509	0	AA	0	0	0	3669	0	AA	0	1	1	1697	0.000589275	AA	1	3	3	8353	0.000359152	AA	0	0	0	105
			B	0	2	2	452	0.00442478	BB	0	4	4	2060	0.00194175	BB	2	2	2	657	0.00304414	BB	0	2	2	672	0.00297619	BB	0	2	2	3340	0.000598802	BB	3	5	5	2109	0.00237079	BB	0	4	4	11031	0.000362614	BB	0	0	0	5
			D	0	0	0	102	0	DD	3	4	7	3273	0.00213871	DD	1	1	1	621	0.00161031	DD	0	0	0	636	0	DD	0	0	0	3013	0	DD	0	0	0	1621	0	DD	0	5	5	3825	0.00130719	DD	0	0	0	37
Normal	9LCCnv8T	C3216-5-2	A	0	0	0	327	0	AA	0	0	0	918	0	AA	1	1	1	720	0.00138889	AA	0	0	0	727	0	AA	0	0	0	3197	0	AA	1	3	3	3907	0.000767853	AA	0	2	2	1114	0.00179533	AA	0	0	0	43
			B	0	0	0	231	0	BB	0	9	9	1367	0.00658376	BB	1	3	3	887	0.00338219	BB	0	0	0	894	0	BB	0	8	8	6668	0.00119976	BB	2	3	3	5515	0.000543971	BB	0	0	0	644	0	BB	0	0	0	4
			D	0	0	0	44	0	DD	7	2	9	2371	0.00379587	DD	0	2	2	857	0.00233372	DD	0	0	0	869	0	DD	0	5	5	6164	0.000811162	DD	2	4	4	3469	0.00115307	DD	1	3	3	954	0.00314465	DD	0	0	0	20
Normal	9LCCnv8T	C3216-5-3	A	0	2	2	1958	0.00102145	AA	2	6	8	1663	0.00481058	AA	1	1	1	1063	0.000940734	AA	1	1	1	1074	0.000931099	AA	0	4	4	6383	0.000626665	AA	4	3	4	7172	0.000557724	AA	1	6	7	10174	0.000688028	AA	0	0	0	254
			B	0	0	0	435	0	BB	1	10	10	2353	0.00424989	BB	1	1	1	1362	0.000734214	BB	1	4	4	1375	0.00290909	BB	1	1	1	5500	0.000181818	BB	8	18	19	11057	0.00171837	BB	1	6	6	13915	0.000431189	BB	NA	NA	NA	-
			D	0	0	0	48	0	DD	7	4	9	3783	0.00237906	DD	2	2	2	1332	0.0015015	DD	0	1	1	1350	0.000740741	DD	0	8	8	7373	0.00108504	DD	8	12	13	7048	0.00184449	DD	2	3	4	5103	0.000783853	DD	1	1	1	106
Normal	9LCCnv8T	C3216-5-4	A	0	0	0	1957	0	AA	2	3	3	1275	0.00235294	AA	0	0	0	720	0	AA	0	0	0	734	0	AA	0	0	0	4104	0	AA	2	3	3	7572	0.000396197	AA	0	2	2	2621	0.000763068	AA	0	0	0	237
			B	0	0	0	299	0	BB	0	1	1	1948	0.000513347	BB	0	0	0	986	0	BB	0	0	0	999	0	BB	0	5	5	12386	0.000403682	BB	9	16	16	10655	0.00150164	BB	1	4	4	5831	0.000685989	BB	NA	NA	NA	-
			D	0	0	0	31	0	DD	3	6	9	3049	0.00295179	DD	1	1	1	906	0.00110375	DD	0	1	1	912	0.00109649	DD	0	6	6	11340	0.000529101	DD	3	5	5	6887	0.000726006	DD	0	0	0	1519	0	DD	0	0	0	59
Normal	9LCCnv8T	C3216-5-5	A	0	0	0	55	0	AA	1	1	1	1484	0.000673854	AA	0	1	1	1066	0.000938086	AA	0	2	2	1073	0.00186393	AA	0	5	5	4029	0.001241	AA	2	7	7	6790	0.00103093	AA	1	3	3	5351	0.000560643	AA	1	0	1	339
			B	0	0	0	44	0	BB	2	5	6	2511	0.00238949	BB	1	1	1	1478	0.00067659	BB	0	0	0	1494	0	BB	0	0	0	4170	0	BB	5	11	11	6484	0.00169648	BB	0	2	2	1735	0.00115274	BB	0	0	0	2
			D	0	0	0	8	0	DD	11	13	23	4119	0.00558388	DD	0	0	0	1322	0	DD	2	6	6	1340	0.00447761	DD	0	2	2	3990	0.000501253	DD	5	8	9	5864	0.00153479	DD	0	1	1	3318	0.000301386	DD	0	0	0	122
Normal	9LCCnv8T	C3216-7-1	A	0	2	2	2425	0.000824742	AA	2	1	2	1649	0.00121286	AA	2	2	2	829	0.00241255	AA	0	0	0	839	0	AA	1	3	3	6532	0.000459277	AA	2	6	6	5865	0.00102302	AA	0	0	0	14	0	AA	0	0	0	58
			B	0	0	0	926	0	BB	0	4	4	2619	0.0015273	BB	0	2	2	967	0.00206825	BB	0	0	0	974	0	BB	0	10	10	12124	0.00082481	BB	0	2	2	1869	0.00107009	BB	0	0	0	20	0	BB	0	0	0	2
			D	0	0	0	121	0	DD	4	16	20	3960	0.00505051	DD	2	2	2	983	0.00203459	DD	0	0	0	999	0	DD	0	8	8	11517	0.000694625	DD	3	8	8	4301	0.00186003	DD	0	0	0	10	0	DD	0	0	0	16
Normal	9LCCnv8T	C3216-7-2	A	0	2	2	2490	0.000803213	AA	2	1	2	1782	0.00112233	AA	0	0	0	6	0	AA	0	0	0	6	0	0/6	0	0	0	1043	0	AA	2	5	5	5839	0.000856311	AA	0	0	0	2909	0	AA	0	0	0	277
			B	0	0	0	213	0	BB	1	5	5	2775	0.0018018	BB	0	0	0	12	0	BB	0	0	0	12	0	BB	0	0	0	686	0	BB	3	8	9	6020	0.00149502	BB	0	2	2	3101	0.000644953	BB	0	0	0	2
			D	0	0	0	15	0	DD	6	9	14	4334	0.00323027	DD	0	0	0	2	0	DD	0	0	0	9	0	0/9	0	0	0	853	0	DD	3	4	6	5244	0.00114416	DD	0	0	0	2661	0	DD	0	0	0	92
Normal	9LCCnv8T	C3216-7-3	A	0	0	0	1878	0	AA	2	2	3	1440	0.00208333	AA	0	2	2	832	0.00240385	AA	0	0	0	835	0	AA	2	4	5	5801	0.00086192	AA	7	9	9	6071	0.00148246	AA	0	0	0	814	0	AA	0	0	0	538
			B	0	0	0	508	0	BB	0	4	4	2354	0.00169924	BB	0	0	0	1000	0	BB	0	0	0	1009	0	BB	2	8	8	9900	0.000808081	BB	5	8	8	6673	0.00119886	BB	0	0	0	444	0	BB	0	0	0	5
			D	0	0	0	56	0	DD	5	4	9	3707	0.00242784	DD	2	2	2	1036	0.0019305	DD	0	0	0	1055	0	DD	0	8	8	9069	0.000882126	DD	0	2	2	5438	0.000367782	DD	0	2	2	795	0.00251572	DD	0	0	0	153
Normal	9LCCnv8T	C3216-7-4	A	1	1	1	1641	0.000609385	AA	0	10	10	1442	0.00693481	AA	0	0	0	663	0	AA	0	0	0	668	0	AA	1	5	5	5287	0.000945716	AA	0	2	2	595	0.00336134	AA	0	0	0	79	0	AA	0	0	0	37
			B	0	0	0	49	0	BB	2	12	14	2486	0.00563154	BB	0	2	2	846	0.00236407	BB	0	6	6	855	0.00701754	BB	0	3	3	5560	0.000539568	BB	0	2	2	654	0.0030581	BB	0	0	0	57	0	BB	0	0	0	4
			D	0	0	0	7	0	DD	16	6	22	3986	0.00551932	DD	0	0	0	789	0	DD	0	0	0	802	0	DD	1	3	3	5373	0.000558347	DD	1	1	1	730	0.00136986	DD	0	0	0	133	0	DD	0	0	0	8
Normal	9LCCnv8T	C3216-7-5	A	0	2	2	1475	0.00135593	AA	0	1	1	1353	0.000739098	AA	0	0	0	788	0	AA	0	0	0	795	0	AA	0	2	2	5438	0.000367782	AA	0	3	3	1106	0.00271248	AA	0	0	0	1974	0	AA	0	0	0	28
			B	0	0	0	448	0	BB	2	9	11	2418	0.00454921	BB	1	1	1	1042	0.000959693	BB	1	0	1	1054	0.000948767	BB	1	15	15	11263	0.00133179	BB	0	0	0	1941	0	BB	0	0	0	675	0	BB	NA	NA	NA	-
			D	0	0	0	58	0	DD	14	7	18	3391	0.00530817	DD	3	5	5	937	0.00533618	DD	0	0	0	944	0	DD	1	3	3	9993	0.00030021	DD	1	2	2	1679	0.00119119	DD	1	7	7	1504	0.00465426	DD	0	0	0	9
Normal	9LCCnv8T	C2376-1-1	A	0	0	0	294	0	AA	0	1	1	304	0.00328947	AA	0	0	0	71	0	AA	0	0	0	74	0	AA	0	0	0	602	0	AA	0	0	0	174	0	AA	0	0	0	554	0	AA	3	4	5	4177
			B	0	0	0	96	0	BB	0	2	2	519	0.00385356	BB	0	0	0	138	0	BB	0	0	0	140	0	BB	0	0	0	715	0	BB	1	0	1	212	0.00471698	BB	0	0	0	531	0	BB	0	0	0	6
			D	0	0	0	11	0	DD	0	0	0	871	0	DD	0	0	0	110	0	DD	0	0	0	115	0	DD	0	0	0	613	0	DD	0	0	0	172	0	DD	0	0	0	358	0	DD	1	1	1	1192
Normal	9LCCnv8T	C2376-1-3	A	0	0	0	187	0	AA	1	1	1	96	0.0104167	AA	0	0	0	196	0	AA	0	0	0	201	0	AA	0	0	0	1053	0	AA	2	2	2	856	0.00233645	AA	0	2	2	1809	0.00110558	AA	2	9	10	2929
			B	0	0	0	1151	0	BB	0	0	0	50	0	BB	0	2	2	420	0.0047619	BB	0	0	0	426	0	BB	0	2	2	1503	0.00133067	BB	0	0	0	1174	0	BB	0	2	2	1488	0.00134409	BB	0	0	0	8
			D	0	0	0	168	0	DD	0	0	0	655	0	DD	0	0	0	272	0	DD	0	0	0	277	0	DD	0	0	0	1728	0	DD	2	1	2	987	0.00202634	DD	0	0	0	397	0	DD	0	3	3	849
Normal	9LCCnv8T	C2376-1-4	A	0	0	0	428	0	AA	0	4	4	1270	0.00314961	AA	0	0	0	668	0	AA	0	0	0	676	0	AA	0	0	0	1517	0	AA	0	0	0	1162	0	AA	1	1	1	1335	0.000749064	AA	1	2	2	4074
			B	2	4	4	2112	0.00189394	BB	0	13	13	2576	0.00504658	BB	0	0	0	687	0	BB	0	0	0	695	0	BB	0	2	2	1864	0.00107296	BB	1	1	1	1723	0.000580383	BB	0	4	4	1390	0.0028777	BB	0	0	0	16
			D	0	0	0	714	0	DD	4	4	8	3578	0.00223589	DD	1	1	1	759	0.00131752	DD	0	0	0	776	0	DD	0	0	0	1649	0	DD	0	0	0	1071	0	DD	0	0	0	880	0	DD	0	1	1	1391
Normal	9LCCnv8T	C2376-1-5	A	1	2	2	483	0.00414079	AA	0	0	0	367	0	AA	0	0	0	724	0	AA	0	0	0	737	0	AA	0	0	0	1718	0	AA	0	0	0	2018	0	AA	0	2	2	1597	0.00125235	AA	5	5	6	3705
			B	0	4	4	1247	0.0032077	BB	1	0	1	560	0.00178571	BB	0	0	0	1434	0	BB	0	0	0	1457	0	BB	0	0	0	1988	0	BB	3	2	3	2898	0.0010352	BB	0	0	0	1478	0	BB	1	1	1	5
			D	0	0	0	373	0	DD	1	0	1	1070	0.000934579	DD	2	4	4	1435	0.00278746	DD	0	2	2	1455	0.00137457	DD	0	2	2	2188	0.000914077	DD	1	0	1	2065	0.000484262	DD	0	0	0	772	0	DD	0	0	0	1043
Normal	9LCCnv8T	C2376-1-6	A	0	0	0	679	0	AA	1	0	1	1878	0.000532481	AA	0	0	0	412	0	AA	0	0	0	420	0	AA	0	0	0	2120	0	AA	0	0	0	16	0	AA	0	3	3	2327	0.00128921	AA	0	1	1	3959
			B	1	2	2	3451	0.000579542	BB	0	9	9	3416	0.00263466	BB	1	1	1	715	0.0013986	BB	0	0	0	731	0	BB	0	2	2	2413	0.000828844	BB	0	0	0	12	0	BB	0	0	0	2282	0	BB	0	0	0	11
			D	0	0	0	1008	0	DD	3	14	17	4883	0.00348147	DD	3	7	7	696	0.0100575	DD	0	0	0	713	0	DD	0	0	0	2492	0	DD	0	0	0	17	0	DD	0	0	0	1067	0	DD	0	2	2	1193
Normal	9LCCnv8T	C2376-1-7	A	0	0	0	33	0	AA	0	0	0	470	0	AA	2	3	3	675	0.00444444	AA	0	0	0	683	0	AA	0	0	0	1794	0	AA	1	1	1	2508	0.000398724	AA	0	0	0	1755	0	AA	0	0	0	717
			B	0	0	0	2043	0	BB	1	5	5	708	0.00706215	BB	0	4	4	1263	0.00316706	BB	1	1	1	1276	0.000783699	BB	0	4	4	2074	0.00192864	BB	0	0	0	3127	0	BB	0	2	2	1667	0.00119976	BB	0	0	0	2
			D	0	0	0	432	0	DD	0	2	2	1184	0.00168919	DD	0	0	0	1316	0	DD	0	0	0	1328	0	DD	0	0	0	1771	0	DD	0	0	0	2265	0	DD	0	0	0	1085	0	DD	0	0	0	206
Normal	9LCCnv8T	C2376-1-8	A	0	0	0	833	0	AA	0	0	0	7	0	0/7	1	0	1	379	0.00263852	AA	1	1	1	380	0.00263158	AA	0	3	3	2480	0.00120968	AA	1	1	1	2418	0.000413565	AA	0	0	0	2412	0	AA	5	12	12	7442
			B	0	3	3	3704	0.000809935	BB	0	0	0	18	0	BB	1	3	3	660	0.00454545	BB	0	2	2	670	0.00298507	BB	2	0	2	2880	0.000694444	BB	1	2	2	3616	0.000553097	BB	0	0	0	2304	0	BB	0	0	0	17
			D	0	0	0	776	0	DD	0	0	0	16	0	DD	1	1	1	765	0.00130719	DD	0	0	0	773	0	DD	0	2	2	2836	0.000705219	DD	0	0	0	2297	0	DD	0	0	0	1358	0	DD	5	7	9	2101
Normal	9LCCnv8T	C2376-1-9	A	0	0	0	803	0	AA	0	4	4	557	0.00718133	AA	0	0	0	522	0	AA	0	0	0	528	0	AA	0	0	0	2507	0	AA	1	1	1	2222	0.000450045	AA	0	2	2	1041	0.00192123	AA	1	0	1	1471
			B	2	2	2	2879	0.000694686	BB	0	2	2	857	0.00233372	BB	0	0	0	865	0	BB	0	0	0	877	0	BB	0	0	0	1917	0	BB	1	1	1	3509	0.000284981	BB	0	0	0	964	0	BB	0	0	0	5
			D	0	0	0	576	0	DD	0	3	3	1458	0.00205761	DD	0	0	0	943	0	DD	0	3	3	960	0.003125	DD	0	0	0	1965	0	DD	0	2	2	2350	0.000851064	DD	0	0	0	640	0	DD	0	1	1	406
Normal	9LCCnv8T	C2376-1-10	A	0	0	0	448	0	AA	0	3	3	653	0.00459418	AA	0	0	0	563	0	AA	0	0	0	572	0	AA	0	0	0	2189	0	AA	0	4	4	2147	0.00186306	AA	0	4	4	2732	0.00146413	AA	3	4	4	4618
			B	0	2	2	2875	0.000695652	BB	0	5	5	1346	0.00371471	BB	0	0	0	621	0	BB	0	0	0	630	0	BB	0	2	2	2455	0.000814664	BB	2	3	3	2916	0.00102881	BB	0	0	0	2858	0	BB	0	0	0	15
			D	0	0	0	766	0	DD	6	6	12	1881	0.00637959	DD	0	0	0	554	0	DD	0	0	0	565	0	DD	1	1	1	2328	0.000429553	DD	0	0	0	2098	0	DD	0	2	2	1507	0.00132714	DD	2	3	4	1286
Normal	9LCCnv8T	C2376-1-11	A	0	0	0	657	0	AA	0	5	5	1403	0.00356379	AA	0	0	0	528	0	AA	0	0	0	538	0	AA	0	0	0	2835	0	AA	0	1	1	2248	0.00044484	AA	0	2	2	2434	0.000821693	AA	5	3	5	5441
			B	0	1	1	3074	0.000325309	BB	0	7	7	2338	0.00299401	BB	1	1	1	1064	0.00093985	BB	0	0	0	1077	0	BB	0	0	0	2909	0	BB	0	3	3	3234	0.000927644	BB	0	8	8	2190	0.00365297	BB	1	1	1	18
			D	0	2	2	534	0.00374532	DD	6	4	10	3484	0.00287026	DD	3	4	4	1036	0.003861	DD	0	3	3	1052	0.00285171	DD	0	0	0	2774	0	DD	0	0	0	2041	0	DD	0	2	2	1371	0.00145879	DD	0	1	1	1688
Normal	9LCCnv8T	C2376-1-12	A	2	2	2	1007	0.0019861	AA	1	1	1	642	0.00155763	AA	1	2	2	1150	0.00173913	AA	0	0	0	1162	0	AA	0	0	0	1618	0	AA	2	2	2	2491	0.00080289	AA	0	0	0	3040	0	AA	3	2	3	4699
			B	1	3	3	4219	0.000711069	BB	0	2	2	1353	0.0014782	BB	1	1	1	1285	0.00077821	BB	0	4	4	1296	0.00308642	BB	0	0	0	1763	0	BB	1	3	3	3486	0.000860585	BB	0	2	2	2848	0.000702247	BB	0	0	0	16
			D	0	0	0	985	0	DD	16	4	20	2083	0.00960154	DD	1	3	3	1240	0.00241935	DD	0	0	0	1257	0	DD	0	2	2	1845	0.00108401	DD	0	0	0	2435	0	DD	0	0	0	1585	0	DD	1	4	4	1482
Normal	9LCCnv8T	C2376-1-13	A	0	1	1	477	0.00209644	AA	1	7	7	2224	0.00314748	AA	0	3	3	1310	0.00229008	AA	1	1	1	1319	0.00075815	AA	0	2	2	1910	0.00104712	AA	0	2	2	2378	0.000841043	AA	0	2	2	1777	0.00112549	AA	5	4	5	3349
			B	0	0	0	3962	0	BB	0	21	21	4026	0.0052161	BB	0	1	1	1438	0.00069541	BB	0	0	0	1452	0	BB	0	0	0	1824	0	BB	2	2	2	3547	0.000563857	BB	0	2	2	1708	0.00117096	BB	0	0	0	11
			D	0	0	0	854	0	DD	14	3	16	5547	0.00288444	DD	0	1	1	1348	0.00074184	DD	0	0	0	1375	0	DD	1	3	3	1593	0.00188324	DD	2	2	2	2363	0.000846382	DD	0	0	0	986	0	DD	0	0	0	1101
Normal	9LCCnv8T	C2376-1-14	A	0	0	0	812	0	AA	3	1	3	1526	0.00196592	AA	0	0	0	671	0	AA	0	0	0	675	0	AA	0	0	0	1766	0	AA	0	2	2	2452	0.000815661	AA	0	2	2	2122	0.000942507	AA	7	10	12	6604
			B	1	2	3	3863	0.000776598	BB	1	12	12	2788	0.00430416	BB	0	0	0	619	0	BB	0	0	0	632	0	BB	0	0	0	2624	0	BB	4	4	4	3330	0.0012012	BB	2	4	6	1980	0.0030303	BB	2	2	2	129
			D	0	0	0	1104	0	DD	5	15	20	4094	0.0048852	DD	1	1	1	607	0.00164745	DD	0	0	0	618	0	DD	0	1	1	2374	0.00042123	DD	1	4	4	2353	0.00169996	DD	0	0	0	990	0	DD	1	2	2	1958
Normal	9LCCnv8T	C2376-1-15	A	0	2	2	1164	0.00171821	AA	0	7	7	1958	0.00357508	AA	0	2	2	476	0.00420168	AA	0	1	1	481	0.002079	AA	0	0	0	2042	0	AA	3	3	3	2918	0.0010281	AA	0	2	2	2171	0.000921234	AA	4	5	5	4687
			B	0	3	3	5202	0.000576701	BB	1	13	13	3440	0.00377907	BB	0	0	0	945	0	BB	0	10	10	957	0.0104493	BB	1	2	3	2404	0.00124792	BB	4	4	4	3972	0.00100705	BB	2	0	2	1921	0.00104112	BB	0	0	0	7
			D	0	0	0	1456	0	DD	7	13	19	5123	0.00370876	DD	0	0	0	1013	0	DD	0	3	3	1029	0.00291545	DD	0	0	0	2563	0	DD	1	1	1	2477	0.000403714	DD	0	0	0	1205	0	DD	1	1	1	1570
Normal	9LCCnv8T	C2376-1-16	A	0	0	0	289	0	AA	0	0	0	200	0	AA	0	0	0	187	0	AA	0	0	0	189	0	AA	0	0	0	1124	0	AA	1	1	1	1569	0.000637349	AA	0	0	0	6	0	0/6	1	3	3	1986
			B	0	0	0	282	0	BB	0	1	1	390	0.0025641	BB	0	2	2	314	0.00636943	BB	0	4	4	318	0.0125786	BB	0	2	2	1700	0.00117647	BB	0	2	2	2056	0.000972763	BB	0	0	0	24	0	BB	0	0	0	5
			D	0	0	0	86	0	DD	0	2	2	648	0.00308642	DD	0	0	0	253	0	DD	0	0	0	260	0	DD	1	1	1	1550	0.000645161	DD	0	2	2	1566	0.00127714	DD	0	0	0	4	0	0/4	1	1	1	533
Normal	9LCCnv8T	C2376-1-17	A	0	0	0	186	0	AA	0	2	2	870	0.00229885	AA	0	0	0	345	0	AA	0	0	0	351	0	AA	0	2	2	726	0.00275482	AA	1	1	1	1532	0.000652742	AA	0	0	0	18	0	AA	0	1	1	1306
			B	0	4	4	608	0.00657895	BB	0	3	3	1385	0.00216606	BB	2	2	2	752	0.00265957	BB	0	2	2	766	0.00261097	BB	0	0	0	1863	0	BB	0	0	0	1954	0	BB	0	0	0	34	0	BB	0	0	0	5
			D	0	0	0	123	0	DD	3	2	5	2089	0.00239349	DD	0	0	0	643	0	DD	0	3	3	652	0.00460123	DD	0	0	0	1951	0	DD	0	2	2	1621	0.00123381	DD	0	0	0	15	0	DD	0	2	2	355
Normal	9LCCnv8T	C2376-1-18	A	0	2	2	647	0.00309119	AA	0	4	4	1155	0.0034632	AA	1	6	6	995	0.00603015	AA	0	0	0	1010	0	AA	0	0	0	2043	0	AA	3	1	3	1258	0.00238474	AA	0	0	0	2550	0	AA	2	3	3	4168
			B	0	1	1	2842	0.000351865	BB	0	2	2	2076	0.000963391	BB	1	3	3	1152	0.00260417	BB	0	0	0	1157	0	BB	0	0	0	2812	0	BB	0	0	0	1643	0	BB	0	0	0	2522	0	BB	0	0	0	4
			D	0	0	0	485	0	DD	2	4	6	3316	0.00180941	DD	0	2	2	1081	0.00185014	DD	1	2	2	1096	0.00182482	DD	0	2	2	2529	0.000790826	DD	1	3	3	1069	0.00280636	DD	1	1	1	1208	0.000827815	DD	2	4	4	1292
Normal	9LCCnv8T	C2376-1-19	A	0	2	2	692	0.00289017	AA	0	4	4	1090	0.00366972	AA	0	0	0	675	0	AA	0	2	2	678	0.00294985	AA	0	0	0	880	0	AA	1	1	1	159	0.00628931	AA	0	0	0	1756	0	AA	4	5	7	7250
			B	1	1	1	2397	0.000417188	BB	0	5	5	1972	0.0025355	BB	1	1	1	1101	0.000908265	BB	1	1	1	1114	0.000897666	BB	0	3	3	808	0.00371287	BB	0	0	0	170	0	BB	0	2	2	1702	0.00117509	BB	0	0	0	5
			D	0	0	0	725	0	DD	3	7	9	3045	0.00295567	DD	1	4	4	1124	0.00355872	DD	0	4	4	1142	0.00350263	DD	0	1	1	802	0.00124688	DD	0	0	0	151	0	DD	1	3	3	1068	0.00280899	DD	0	2	2	2162
Normal	9LCCnv8T	C2376-1-20	A	0	0	0	1357	0	AA	0	1	1	338	0.00295858	AA	1	1	1	1357	0.00073692	AA	0	2	2	1375	0.00145455	AA	0	2	2	2175	0.00091954	AA	0	0	0	2962	0	AA	0	2	2	2500	0.0008	AA	4	10	12	7007
			B	1	1	1	4717	0.000211999	BB	0	0	0	580	0	BB	1	1	1	1300	0.000769231	BB	0	0	0	1315	0	BB	0	0	0	2459	0	BB	3	3	5	4182	0.0011956	BB	0	3	3	2566	0.00116913	BB	0	0	0	17
			D	0	1	1	1592	0.000628141	DD	2	1	3	1078	0.00278293	DD	0	0	0	1310	0	DD	0	2	2	1327	0.00150716	DD	0	4	4	2348	0.00170358	DD	0	2	2	3001	0.000666445	DD	0	0	0	1415	0	DD	2	3	4	2185
Normal	9LCCnv8T	C2376-1-21	A	0	0	0	1526	0	AA	0	0	0	16	0	AA	0	0	0	847	0	AA	0	0	0	865	0	AA	0	0	0	1879	0	AA	0	0	0	8	0	0/8	0	0	0	2200	0	AA	7	12	15	6272
			B	1	2	2	4306	0.000464468	BB	0	1	1	19	0.0526316	BB	1	2	3	1647	0.00182149	BB	1	1	1	1665	0.000600601	BB	0	0	0	2254	0	BB	0	0	0	12	0	BB	0	0	0	2065	0	BB	0	0	0	12
			D	0	4	4	1875	0.00213333	DD	0	0	0	16	0	DD	2	2	2	1685	0.00118694	DD	1	1	1	1709	0.000585138	DD	0	0	0	2217	0	DD	0	0	0	13	0	DD	0	0	0	1124	0	DD	2	7	7	1956
Normal	9LCCnv8T	C2376-1-24	A	0	2	2	1075	0.00186047	AA	2	4	6	1133	0.00529568	AA	1	1	1	896	0.00111607	AA	1	0	1	905	0.00110497	AA	0	4	4	2124	0.00188324	AA	2	2	2	2711	0.000737735	AA	0	6	6	2791	0.00214977	AA	1	2	2	2268
			B	1	2	2	5407	0.000369891	BB	1	4	4	1860	0.00215054	BB	1	0	1	924	0.00108225	BB	0	0	0	936	0	BB	1	1	1	2369	0.000422119	BB	1	1	1	3865	0.000258732	BB	0	2	2	2767	0.000722804	BB	0	0	0	6
			D	0	1	1	1615	0.000619195	DD	5	10	15	2774	0.00540735	DD	3	2	3	865	0.00346821	DD	2	3	4	881	0.0045403	DD	1	1	1	2166	0.000461681	DD	0	0	0	2520	0	DD	0	2	2	1662	0.00120337	DD	1	2	2	629
Normal	9LCCnv8T	C2376-1-26	A	1	1	1	1128	0.000886525	AA	1	4	4	1454	0.00275103	AA	2	1	2	797	0.00250941	AA	0	1	1	808	0.00123762	AA	0	0	0	2553	0	AA	3	4	4	3745	0.00106809	AA	0	1	1	1613	0.000619963	AA	1	6	6	3932
			B	0	1	1	5006	0.00019976	BB	1	1	1	2157	0.000463607	BB	2	2	2	1729	0.00115674	BB	1	1	1	1744	0.000573394	BB	0	4	4	2238	0.00178731	BB	3	5	5	5131	0.000974469	BB	0	1	1	1479	0.000676133	BB	0	0	0	6
			D	0	2	2	1585	0.00126183	DD	2	6	8	3460	0.00231214	DD	2	2	2	1304	0.00153374	DD	0	0	0	1319	0	DD	0	4	4	2299	0.00173989	DD	3	6	6	3601	0.0016662	DD	0	2	2	1150	0.00173913	DD	1	4	4	1277
Normal	9LCCnv8T	C2376-1-38	A	1	1	1	804	0.00124378	AA	0	2	2	464	0.00431034	AA	0	2	2	342	0.00584795	AA	1	4	4	347	0.0115274	AA	0	2	2	2056	0.000972763	AA	1	3	3	3130	0.000958466	AA	0	0	0	1577	0	AA	1	1	1	807
			B	1	3	3	1816	0.00165198	BB	0	0	0	705	0	BB	1	1	1	616	0.00162338	BB	0	0	0	628	0	BB	1	0	1	2349	0.000425713	BB	0	2	2	4093	0.000488639	BB	0	0	0	1646	0	BB	0	0	0	4
			D	0	0	0	411	0	DD	5	2	7	1308	0.00535168	DD	2	1	2	656	0.00304878	DD	0	0	0	663	0	DD	1	1	1	2267	0.000441112	DD	1	3	3	3053	0.00098264	DD	0	0	0	1122	0	DD	0	0	0	192
Normal	9LCCnv8T	C2704-1-1	A	0	2	2	894	0.00223714	AA	2	3	5	1323	0.00377929	AA	1	3	3	1350	0.00222222	AA	0	0	0	1365	0	AA	0	0	0	2051	0	AA	0	0	0	958	0	AA	0	0	0	1540	0	AA	8	8	9	5377
			B	0	5	5	7305	0.000684463	BB	0	6	6	2666	0.00225056	BB	1	2	3	1344	0.00223214	BB	1	1	1	1362	0.000734214	BB	0	0	0	2626	0	BB	0	2	2	1508	0.00132626	BB	0	0	0	1611	0	BB	1	1	1	18
			D	0	0	0	1514	0	DD	10	8	18	4010	0.00448878	DD	2	2	2	1301	0.00153728	DD	1	1	1	1330	0.00075188	DD	1	1	1	2292	0.0004363	DD	0	0	0	989	0	DD	0	0	0	730	0	DD	0	1	1	1447
Normal	9LCCnv8T	C2704-1-2	A	0	0	0	907	0	AA	0	4	4	839	0.00476758	AA	0	0	0	940	0	AA	0	0	0	947	0	AA	0	2	2	2251	0.000888494	AA	0	2	2	2187	0.000914495	AA	0	0	0	1593	0	AA	3	7	9	8154
			B	0	3	3	5892	0.000509165	BB	0	8	8	1496	0.00534759	BB	0	2	2	1009	0.00198216	BB	0	0	0	1017	0	BB	1	1	1	2464	0.000405844	BB	4	4	4	2960	0.00135135	BB	0	0	0	1543	0	BB	0	0	0	22
			D	0	0	0	1172	0	DD	1	4	5	2431	0.00205677	DD	1	1	1	938	0.0010661	DD	0	0	0	952	0	DD	0	0	0	2712	0	DD	1	3	3	2027	0.00148002	DD	0	0	0	877	0	DD	2	4	4	2434
Normal	9LCCnv8T	C2704-1-3	A	0	4	4	1731	0.0023108	AA	0	2	2	1064	0.0018797	AA	0	2	2	1369	0.00146092	AA	0	0	0	1379	0	AA	0	4	4	2604	0.0015361	AA	1	3	3	3541	0.000847218	AA	0	0	0	2960	0	AA	6	8	8	6920
			B	1	9	9	6395	0.00140735	BB	2	2	3	1898	0.00158061	BB	1	1	1	1571	0.000636537	BB	1	1	1	1589	0.000629327	BB	0	2	2	2965	0.000674536	BB	1	2	2	5144	0.000388802	BB	0	1	1	2908	0.000343879	BB	1	1	1	34
			D	0	4	4	2314	0.00172861	DD	5	8	13	3020	0.00430464	DD	0	3	3	1654	0.00181378	DD	1	1	1	1689	0.000592066	DD	0	2	2	2972	0.000672948	DD	1	3	3	3561	0.00084246	DD	0	1	1	1780	0.000561798	DD	2	4	4	2268
Normal	9LCCnv8T	C2704-1-4	A	0	0	0	2835	0	AA	1	3	3	1780	0.00168539	AA	0	2	2	1140	0.00175439	AA	0	2	2	1146	0.0017452	AA	0	0	0	2130	0	AA	1	1	1	2804	0.000356633	AA	0	2	2	2368	0.000844595	AA	7	8	11	8453
			B	0	4	4	6500	0.000615385	BB	1	6	7	3136	0.00223214	BB	2	4	4	1187	0.00336984	BB	0	0	0	1202	0	BB	0	0	0	2515	0	BB	5	9	11	4202	0.0026178	BB	0	0	0	2438	0	BB	0	0	0	16
			D	0	0	0	2019	0	DD	9	12	21	4832	0.00434603	DD	3	5	5	1182	0.00423012	DD	1	1	1	1203	0.000831255	DD	0	2	2	2616	0.000764526	DD	0	3	3	2805	0.00106952	DD	0	0	0	1219	0	DD	3	9	9	2806
Normal	9LCCnv8T	C2704-1-5	A	0	1	1	2837	0.000352485	AA	4	8	9	1352	0.0066568	AA	0	1	1	1604	0.000623441	AA	0	0	0	1616	0	AA	0	0	0	2767	0	AA	2	4	4	4208	0.00095057	AA	3	4	6	2595	0.00231214	AA	5	8	8	7872
			B	2	9	9	15310	0.000587851	BB	0	7	7	2295	0.00305011	BB	4	4	5	1878	0.00266241	BB	0	1	1	1900	0.000526316	BB	0	1	1	3161	0.000316356	BB	4	3	5	6067	0.000824131	BB	0	0	0	2562	0	BB	0	0	0	25
			D	0	0	0	3888	0	DD	8	5	12	3738	0.00321027	DD	0	1	1	1693	0.000590667	DD	1	3	3	1716	0.00174825	DD	0	0	0	3091	0	DD	2	6	6	3882	0.0015456	DD	0	0	0	1460	0	DD	2	3	4	2431
Normal	9LCCnv8T	C2704-1-6	A	0	0	0	2309	0	AA	1	3	3	1022	0.00293542	AA	3	3	3	1271	0.00236035	AA	0	0	0	1286	0	AA	0	0	0	2210	0	AA	5	11	13	4012	0.00324028	AA	0	0	0	2175	0	AA	5	4	6	6833
			B	1	11	11	12002	0.000916514	BB	1	9	9	2117	0.0042513	BB	1	3	3	1262	0.00237718	BB	0	0	0	1278	0	BB	0	0	0	2487	0	BB	1	9	9	5744	0.00156685	BB	0	2	2	1984	0.00100806	BB	0	0	0	16
			D	0	0	0	3547	0	DD	3	10	13	3285	0.00395738	DD	1	1	1	1244	0.000803859	DD	2	0	2	1269	0.00157604	DD	0	0	0	2476	0	DD	0	2	2	3888	0.000514403	DD	0	0	0	1206	0	DD	2	5	5	2188
Normal	9LCCnv8T	C2704-1-7	A	1	6	6	1844	0.0032538	AA	0	3	3	897	0.00334448	AA	0	2	2	1420	0.00140845	AA	1	1	1	1427	0.000700771	AA	0	2	2	2783	0.000718649	AA	1	1	1	3128	0.000319693	AA	0	0	0	3151	0	AA	7	8	10	8414
			B	0	6	6	10842	0.000553403	BB	2	8	8	1539	0.00519818	BB	1	1	1	1433	0.000697837	BB	1	1	2	1460	0.00136986	BB	0	2	2	2811	0.000711491	BB	2	4	4	4862	0.000822707	BB	0	0	0	2913	0	BB	0	0	0	26
			D	0	0	0	2274	0	DD	6	10	16	2485	0.00643863	DD	1	1	1	1475	0.000677966	DD	0	0	0	1499	0	DD	0	4	4	2808	0.0014245	DD	2	2	2	3186	0.000627746	DD	0	0	0	1736	0	DD	1	5	5	2646
Normal	9LCCnv8T	C2704-1-8	A	1	3	3	2019	0.00148588	AA	0	0	0	369	0	AA	1	1	1	904	0.00110619	AA	0	3	3	914	0.00328228	AA	0	0	0	3039	0	AA	1	1	1	2537	0.000394166	AA	0	0	0	2189	0	AA	6	5	6	6447
			B	0	5	5	8731	0.000572672	BB	0	0	0	741	0	BB	2	0	2	1033	0.00193611	BB	2	4	4	1049	0.00381316	BB	0	2	2	2971	0.000673174	BB	5	6	8	3717	0.00215227	BB	0	1	1	2228	0.000448833	BB	0	0	0	21
			D	0	0	0	1868	0	DD	4	2	6	1151	0.00521286	DD	1	0	1	1024	0.000976562	DD	0	1	1	1041	0.000960615	DD	0	2	2	2741	0.000729661	DD	2	4	4	2360	0.00169492	DD	0	0	0	1405	0	DD	3	5	5	2307
Normal	9LCCnv8T	C2704-1-9	A	0	4	4	1705	0.00234604	AA	0	0	0	1128	0	AA	1	1	1	786	0.00127226	AA	0	2	2	794	0.00251889	AA	0	2	2	3281	0.00060957	AA	2	1	2	2509	0.00079713	AA	0	0	0	1621	0	AA	2	3	3	4178
			B	1	18	18	11068	0.00162631	BB	0	3	3	1924	0.00155925	BB	1	1	1	872	0.00114679	BB	0	0	0	881	0	BB	0	2	2	3370	0.000593472	BB	0	4	4	3791	0.00105513	BB	0	0	0	1663	0	BB	0	0	0	29
			D	0	0	0	2764	0	DD	5	4	7	2994	0.00233801	DD	2	6	6	739	0.00811908	DD	0	0	0	751	0	DD	0	2	2	3379	0.000591891	DD	4	3	4	2648	0.00151057	DD	0	0	0	997	0	DD	1	3	3	1328
Normal	9LCCnv8T	C2704-1-10	A	0	2	2	1997	0.0010015	AA	0	0	0	1897	0	AA	0	2	2	503	0.00397614	AA	0	0	0	509	0	AA	0	2	2	2612	0.000765697	AA	0	1	1	2969	0.000336814	AA	0	0	0	1425	0	AA	8	10	11	6910
			B	1	1	1	9141	0.000109397	BB	1	3	3	3068	0.000977836	BB	0	0	0	622	0	BB	0	0	0	631	0	BB	0	2	2	2889	0.000692281	BB	5	6	6	4434	0.00135318	BB	0	0	0	1564	0	BB	0	0	0	15
			D	0	2	2	2488	0.000803859	DD	6	2	8	4952	0.00161551	DD	2	6	6	582	0.0103093	DD	0	0	0	592	0	DD	0	5	5	2627	0.00190331	DD	0	2	2	2927	0.000683293	DD	0	0	0	938	0	DD	2	2	3	2261
Normal	9LCCnv8T	C2704-1-11	A	0	0	0	1975	0	AA	1	8	8	1859	0.00430339	AA	0	0	0	1115	0	AA	0	2	2	1131	0.00176835	AA	1	1	1	2502	0.00039968	AA	3	5	5	3653	0.00136874	AA	0	2	2	1417	0.00141143	AA	7	10	10	5253
			B	0	2	2	11829	0.000169076	BB	1	8	8	3633	0.00220204	BB	0	2	2	1172	0.00170648	BB	0	0	0	1185	0	BB	0	2	2	2698	0.00074129	BB	1	3	3	4972	0.000603379	BB	0	0	0	1306	0	BB	0	0	0	15
			D	0	0	0	2671	0	DD	2	11	12	4784	0.00250836	DD	0	0	0	1125	0	DD	0	4	4	1140	0.00350877	DD	0	0	0	2683	0	DD	0	2	2	3393	0.000589449	DD	0	0	0	713	0	DD	2	3	3	1607
Normal	9LCCnv8T	C2704-1-12	A	0	0	0	2328	0	AA	0	13	13	2411	0.00539195	AA	1	3	3	1167	0.00257069	AA	0	1	1	1178	0.000848896	AA	1	1	1	2411	0.000414766	AA	2	3	4	3360	0.00119048	AA	0	4	4	2586	0.00154679	AA	2	4	5	6008
			B	2	11	11	11595	0.000948685	BB	0	12	12	4358	0.00275356	BB	1	1	1	1233	0.00081103	BB	0	1	1	1254	0.000797448	BB	0	2	2	3009	0.000664673	BB	0	0	0	4809	0	BB	0	0	0	2505	0	BB	0	0	0	11
			D	0	0	0	2364	0	DD	5	15	19	6083	0.00312346	DD	0	0	0	1177	0	DD	1	1	1	1195	0.00083682	DD	0	2	2	2926	0.000683527	DD	2	4	4	3168	0.00126263	DD	0	2	2	1437	0.00139179	DD	0	1	1	1850
Normal	9LCCnv8T	C2704-1-13	A	0	2	2	1527	0.00130976	AA	0	0	0	14	0	AA	0	0	0	825	0	AA	0	0	0	837	0	AA	0	2	2	2295	0.00087146	AA	1	3	3	2778	0.00107991	AA	0	0	0	3051	0	AA	3	9	9	6224
			B	4	13	13	13108	0.000991761	BB	0	0	0	27	0	BB	0	0	0	862	0	BB	0	0	0	870	0	BB	0	0	0	2531	0	BB	1	1	1	3870	0.000258398	BB	1	1	1	2587	0.000386548	BB	0	0	0	26
			D	0	0	0	3553	0	DD	0	0	0	52	0	DD	0	0	0	871	0	DD	0	0	0	883	0	DD	0	0	0	2400	0	DD	2	2	2	2574	0.000777001	DD	0	0	0	1802	0	DD	2	3	5	1868
Normal	9LCCnv8T	C2704-1-14	A	0	0	0	1795	0	AA	2	4	4	2723	0.00146897	AA	0	0	0	771	0	AA	0	0	0	782	0	AA	0	4	4	2315	0.00172786	AA	4	2	4	2647	0.00151114	AA	0	0	0	1871	0	AA	3	8	10	3306
			B	1	6	6	8388	0.000715308	BB	3	19	20	4602	0.00434594	BB	1	1	1	1008	0.000992063	BB	0	0	0	1024	0	BB	0	2	2	2758	0.000725163	BB	2	4	4	3701	0.00108079	BB	0	0	0	1792	0	BB	0	0	0	5
			D	0	0	0	2118	0	DD	11	13	23	6941	0.00331364	DD	0	1	1	840	0.00119048	DD	0	1	1	860	0.00116279	DD	0	0	0	2576	0	DD	1	1	1	2859	0.000349773	DD	0	0	0	1052	0	DD	1	1	1	1012
Normal	9LCCnv8T	C2704-1-15	A	0	2	2	1723	0.00116077	AA	0	1	1	174	0.00574713	AA	0	0	0	694	0	AA	0	0	0	702	0	AA	0	0	0	1350	0	AA	1	1	1	2214	0.000451671	AA	0	0	0	1674	0	AA	8	12	15	5605
			B	0	3	3	15207	0.000197278	BB	0	1	1	378	0.0026455	BB	0	2	2	854	0.00234192	BB	0	0	0	867	0	BB	0	0	0	1799	0	BB	0	0	0	2782	0	BB	0	0	0	1575	0	BB	0	0	0	19
			D	0	1	1	2850	0.000350877	DD	2	0	2	686	0.00291545	DD	1	7	7	803	0.00871731	DD	1	1	1	811	0.00123305	DD	0	0	0	1888	0	DD	0	2	2	1973	0.00101368	DD	0	0	0	943	0	DD	0	2	2	1489
Normal	9LCCnv8T	C2704-1-16	A	1	1	1	2074	0.00048216	AA	0	0	0	461	0	AA	2	2	2	760	0.00263158	AA	0	0	0	768	0	AA	0	0	0	1302	0	AA	2	3	4	1593	0.00251099	AA	0	0	0	1049	0	AA	3	4	5	2974
			B	0	8	8	7494	0.00106752	BB	1	5	5	712	0.00702247	BB	1	1	1	808	0.00123762	BB	0	2	2	818	0.00244499	BB	0	2	2	1537	0.00130124	BB	0	0	0	2098	0	BB	0	0	0	985	0	BB	0	0	0	9
			D	0	0	0	1841	0	DD	3	7	9	1239	0.00726392	DD	1	1	1	828	0.00120773	DD	0	0	0	836	0	DD	0	0	0	1405	0	DD	1	0	1	1660	0.00060241	DD	0	0	0	561	0	DD	3	2	3	997
Normal	9LCCnv8T	C2704-1-17	A	0	2	2	350	0.00571429	AA	0	0	0	133	0	AA	0	0	0	726	0	AA	0	0	0	732	0	AA	0	1	1	1331	0.000751315	AA	1	5	5	2480	0.00201613	AA	0	0	0	1904	0	AA	5	5	6	9630
			B	0	4	4	5490	0.000728597	BB	0	0	0	301	0	BB	0	0	0	832	0	BB	0	0	0	844	0	BB	0	2	2	1432	0.00139665	BB	3	1	3	3085	0.000972447	BB	0	2	2	2021	0.000989609	BB	0	0	0	14
			D	2	2	2	909	0.00220022	DD	1	0	1	538	0.00185874	DD	1	1	1	811	0.00123305	DD	0	1	1	823	0.00121507	DD	1	1	1	1406	0.000711238	DD	2	2	2	2327	0.000859476	DD	0	0	0	984	0	DD	7	11	11	3152
Normal	9LCCnv8T	C2704-1-18	A	0	0	0	374	0	AA	0	0	0	14	0	AA	0	0	0	498	0	AA	0	0	0	508	0	AA	0	0	0	626	0	AA	2	0	2	51	0.0392157	AA	0	2	2	1910	0.00104712	AA	8	11	14	10257
			B	1	1	1	1656	0.000603865	BB	0	0	0	37	0	BB	1	1	1	499	0.00200401	BB	1	0	1	508	0.0019685	BB	0	0	0	734	0	BB	0	0	0	95	0	BB	0	0	0	1850	0	BB	0	0	0	10
			D	0	0	0	398	0	DD	0	0	0	69	0	DD	1	1	1	542	0.00184502	DD	0	0	0	555	0	DD	0	0	0	790	0	DD	0	0	0	43	0	DD	4	2	6	921	0.00651466	DD	2	5	5	3102
Normal	9LCCnv8T	C2704-1-19	A	0	0	0	465	0	AA	1	2	2	1613	0.00123993	AA	1	4	4	1735	0.00230548	AA	0	0	0	1752	0	AA	0	0	0	2423	0	AA	3	1	3	2083	0.00144023	AA	0	0	0	1402	0	AA	4	9	9	6230
			B	0	6	6	4528	0.00132509	BB	1	5	5	2763	0.00180963	BB	0	0	0	1797	0	BB	0	0	0	1819	0	BB	0	2	2	3387	0.000590493	BB	1	1	1	2616	0.000382263	BB	0	0	0	1287	0	BB	1	1	1	15
			D	0	1	1	1450	0.000689655	DD	9	11	20	4053	0.00493462	DD	2	2	2	1685	0.00118694	DD	1	1	1	1703	0.000587199	DD	0	0	0	3502	0	DD	4	2	4	1830	0.00218579	DD	0	0	0	709	0	DD	5	6	8	1802
Normal	9LCCnv8T	C2704-1-20	A	0	0	0	1046	0	AA	1	3	3	1596	0.0018797	AA	1	0	1	935	0.00106952	AA	0	0	0	939	0	AA	0	0	0	2814	0	AA	0	2	2	1575	0.00126984	AA	0	4	4	3383	0.00118238	AA	6	9	10	9834
			B	0	0	0	2345	0	BB	1	1	2	2782	0.000718907	BB	1	1	1	1112	0.000899281	BB	0	0	0	1123	0	BB	1	1	1	3493	0.000286287	BB	1	0	1	2226	0.000449236	BB	0	0	0	3423	0	BB	0	0	0	18
			D	0	0	0	783	0	DD	9	13	21	4434	0.00473613	DD	0	0	0	1020	0	DD	0	0	0	1043	0	DD	0	2	2	3197	0.000625586	DD	0	4	4	1504	0.00265957	DD	0	0	0	1713	0	DD	4	4	5	3251
Normal	9LCCnv8T	C2704-1-21	A	0	0	0	1444	0	AA	3	8	9	2049	0.00439239	AA	0	2	2	1031	0.00193986	AA	0	0	0	1048	0	AA	0	2	2	1988	0.00100604	AA	2	4	4	3836	0.00104275	AA	0	0	0	1280	0	AA	12	15	17	8891
			B	1	8	8	11580	0.000690846	BB	1	9	9	4104	0.00219298	BB	1	3	3	988	0.00303644	BB	1	1	1	1002	0.000998004	BB	0	2	2	2416	0.000827815	BB	7	11	11	5366	0.00204994	BB	0	0	0	1193	0	BB	0	0	0	13
			D	0	4	4	3177	0.00125905	DD	8	12	20	5744	0.00348189	DD	1	1	1	1088	0.000919118	DD	1	1	1	1110	0.000900901	DD	0	0	0	2390	0	DD	2	4	4	3503	0.00114188	DD	0	0	0	824	0	DD	1	1	2	3049
Normal	9LCCnv8T	C2704-1-22	A	0	0	0	1545	0	AA	0	2	2	1165	0.00171674	AA	1	1	1	798	0.00125313	AA	0	0	0	810	0	AA	0	2	2	2664	0.000750751	AA	0	4	4	3215	0.00124417	AA	2	2	2	2834	0.000705716	AA	14	16	19	9558
			B	3	9	10	9930	0.00100705	BB	1	2	2	2141	0.000934143	BB	0	1	1	984	0.00101626	BB	0	0	0	995	0	BB	0	2	2	3191	0.000626763	BB	2	3	3	4605	0.000651466	BB	0	4	4	2650	0.00150943	BB	0	0	0	10
			D	0	0	0	2866	0	DD	5	2	7	3448	0.00203016	DD	0	0	0	945	0	DD	0	2	2	962	0.002079	DD	0	0	0	2960	0	DD	3	4	4	3118	0.00128287	DD	0	0	0	1518	0	DD	2	5	5	2989
Normal	9LCCnv8T	C2704-1-23	A	0	2	2	1277	0.00156617	AA	0	3	3	1160	0.00258621	AA	0	0	0	728	0	AA	0	0	0	735	0	AA	0	2	2	2748	0.000727802	AA	2	4	5	3447	0.00145054	AA	0	0	0	2827	0	AA	10	15	18	8713
			B	1	5	5	7357	0.000679625	BB	2	10	12	1942	0.0061792	BB	0	1	1	676	0.00147929	BB	0	0	0	685	0	BB	0	4	4	3148	0.00127065	BB	1	5	5	5058	0.000988533	BB	0	0	0	2692	0	BB	0	0	0	15
			D	0	0	0	1634	0	DD	11	6	15	2979	0.00503525	DD	0	0	0	672	0	DD	0	0	0	682	0	DD	1	1	1	2971	0.000336587	DD	3	3	4	3261	0.00122662	DD	0	2	2	1657	0.001207	DD	1	1	1	2800
Normal	9LCCnv8T	C2704-1-24	A	0	4	4	1561	0.00256246	AA	0	0	0	431	0	AA	0	0	0	452	0	AA	0	0	0	464	0	AA	0	0	0	3031	0	AA	1	2	3	2770	0.00108303	AA	0	0	0	2328	0	AA	6	12	14	8194
			B	0	2	2	9653	0.000207189	BB	2	0	2	659	0.0030349	BB	0	1	1	529	0.00189036	BB	0	0	0	539	0	BB	0	2	2	3334	0.00059988	BB	1	1	2	4288	0.000466418	BB	0	2	2	2243	0.000891663	BB	0	0	0	14
			D	0	0	0	2116	0	DD	4	3	6	1080	0.00555556	DD	0	0	0	473	0	DD	0	0	0	478	0	DD	0	0	0	3474	0	DD	1	1	1	2537	0.000394166	DD	0	0	0	1337	0	DD	4	5	5	2768
Normal	9LCCnv8T	C2704-1-25	A	0	0	0	1039	0	AA	0	3	3	863	0.00347625	AA	1	1	1	725	0.00137931	AA	0	0	0	730	0	AA	0	0	0	3393	0	AA	3	3	3	2821	0.00106345	AA	0	2	2	2517	0.000794597	AA	11	12	15	6783
			B	0	3	3	7609	0.00039427	BB	0	10	10	1322	0.0075643	BB	1	1	1	846	0.00118203	BB	0	0	0	855	0	BB	0	3	3	3727	0.000804937	BB	0	2	2	4023	0.000497141	BB	1	0	1	2262	0.000442087	BB	0	0	0	3
			D	3	3	5	1893	0.00264131	DD	8	2	10	2298	0.00435161	DD	3	3	3	764	0.0039267	DD	0	0	0	773	0	DD	0	0	0	3146	0	DD	1	1	1	2594	0.000385505	DD	0	0	0	1394	0	DD	0	3	3	1862
Normal	9LCCnv8T	C2704-1-26	A	0	1	1	1399	0.000714796	AA	0	0	0	1651	0	AA	0	2	2	783	0.00255428	AA	1	1	1	796	0.00125628	AA	0	0	0	3316	0	AA	0	0	0	2333	0	AA	0	2	2	2291	0.000872981	AA	7	13	13	8536
			B	2	11	11	8393	0.00131062	BB	0	10	10	2744	0.00364431	BB	0	0	0	780	0	BB	0	0	0	796	0	BB	0	2	2	3460	0.000578035	BB	2	8	8	3569	0.00224152	BB	0	0	0	2163	0	BB	0	0	0	14
			D	0	0	0	2367	0	DD	7	3	9	4330	0.00207852	DD	0	0	0	744	0	DD	0	0	0	751	0	DD	0	4	4	3470	0.00115274	DD	1	1	1	2289	0.000436872	DD	0	0	0	1270	0	DD	4	5	6	2542
Normal	9LCCnv8T	C2704-1-27	A	0	0	0	146	0	AA	2	5	5	2259	0.00221337	AA	1	1	1	1122	0.000891266	AA	0	0	0	1129	0	AA	0	0	0	2640	0	AA	2	4	4	3475	0.00115108	AA	2	2	4	3209	0.00124649	AA	3	8	8	7814
			B	2	5	5	12568	0.000397836	BB	0	13	13	4534	0.00286723	BB	1	1	1	1150	0.000869565	BB	1	3	3	1159	0.00258844	BB	0	2	2	3245	0.000616333	BB	5	6	6	4917	0.00122026	BB	0	5	5	3192	0.00156642	BB	0	0	0	16
			D	0	0	0	2827	0	DD	6	15	21	6439	0.00326138	DD	0	0	0	1152	0	DD	0	0	0	1167	0	DD	0	2	2	3015	0.00066335	DD	3	4	4	3197	0.00125117	DD	0	2	2	1745	0.00114613	DD	4	6	6	2567
Normal	9LCCnv8T	C2704-1-28	A	0	2	2	1201	0.00166528	AA	0	2	2	614	0.00325733	AA	0	0	0	113	0	AA	0	0	0	118	0	AA	0	0	0	2866	0	AA	1	3	3	2548	0.00117739	AA	0	0	0	2967	0	AA	3	7	8	8208
			B	0	7	7	10426	0.000671398	BB	0	2	2	1053	0.00189934	BB	0	0	0	124	0	BB	0	0	0	129	0	BB	0	0	0	3447	0	BB	1	5	5	3868	0.00129266	BB	0	0	0	2915	0	BB	0	0	0	17
			D	0	0	0	2386	0	DD	7	2	9	1797	0.00500835	DD	0	0	0	153	0	DD	0	0	0	155	0	DD	0	0	0	3265	0	DD	2	3	3	2563	0.0011705	DD	0	0	0	1685	0	DD	0	4	4	2641
Normal	9LCCnv8T	C2704-1-29	A	1	0	1	1264	0.000791139	AA	0	2	2	2006	0.000997009	AA	1	1	1	2163	0.000462321	AA	1	2	2	2187	0.000914495	AA	0	2	2	2560	0.00078125	AA	2	2	2	2655	0.000753296	AA	0	0	0	2176	0	AA	8	16	16	8028
			B	1	13	13	9374	0.00138681	BB	2	13	13	3584	0.00362723	BB	2	1	2	2295	0.00087146	BB	0	3	3	2318	0.00129422	BB	0	0	0	2852	0	BB	3	7	7	3603	0.00194283	BB	0	0	0	1982	0	BB	0	0	0	15
			D	0	2	2	2497	0.000800961	DD	13	11	23	5228	0.00439939	DD	5	4	5	2200	0.00227273	DD	0	1	1	2222	0.000450045	DD	0	2	2	2760	0.000724638	DD	2	4	4	2420	0.00165289	DD	0	4	4	1151	0.00347524	DD	2	3	3	2490
Normal	9LCCnv8T	6920-1-1	A	0	0	0	1468	0	AA	1	1	2	1927	0.00103788	AA	1	5	5	566	0.00883392	AA	0	0	0	575	0	AA	0	0	0	2767	0	AA	1	1	1	2664	0.000375375	AA	0	0	0	1050	0	AA	10	12	15	9587
			B	2	9	10	10658	0.000938262	BB	1	0	1	3458	0	BB	2	0	2	564	0.0035461	BB	2	4	6	576	0.0104167	BB	1	5	5	3215	0.00155521	BB	1	3	3	3604	0.000832408	BB	0	0	0	1090	0	BB	0	0	0	13
			D	0	0	0	2946	0	DD	7	14	20	5226	0.00382702	DD	1	1	1	597	0.00167504	DD	1	0	1	613	0.00163132	DD	0	1	1	3051	0.000327761	DD	0	2	2	2504	0.000798722	DD	0	0	0	323	0	DD	5	3	5	3130
Normal	9LCCnv8T	6920-1-2	A	0	0	0	1015	0	AA	0	0	0	12	0	AA	0	4	4	474	0.00843882	AA	0	0	0	484	0	AA	0	0	0	1503	0	AA	0	2	2	1640	0.00121951	AA	0	0	0	985	0	AA	1	6	6	4542
			B	0	0	0	348	0	BB	0	0	0	16	0	BB	0	0	0	513	0	BB	0	0	0	523	0	BB	0	2	2	2114	0.000946074	BB	0	0	0	2148	0	BB	0	0	0	977	0	BB	0	0	0	8
			D	0	0	0	32	0	DD	0	0	0	28	0	DD	0	0	0	495	0	DD	0	2	2	508	0.00393701	DD	0	2	2	2119	0.000943841	DD	1	1	1	1551	0.000644745	DD	0	0	0	304	0	DD	2	2	3	1507
Normal	9LCCnv8T	6920-1-3	A	0	0	0	444	0	AA	1	3	3	1160	0.00258621	AA	2	2	2	760	0.00263158	AA	0	0	0	769	0	AA	0	0	0	6269	0	AA	0	0	0	1004	0	AA	2	6	8	7955	0.00100566	AA	1	0	1	281
			B	0	0	0	332	0	BB	1	0	1	1735	0.000576369	BB	0	1	1	1086	0.00092081	BB	0	0	0	1103	0	BB	0	2	2	6666	0.00030003	BB	1	1	1	1671	0.000598444	BB	0	6	6	6141	0.00097704	BB	0	0	0	4
			D	0	0	0	41	0	DD	2	10	10	2833	0.00352983	DD	0	0	0	1070	0	DD	0	0	0	1082	0	DD	0	0	0	6237	0	DD	0	0	0	895	0	DD	0	2	2	1854	0.00107875	DD	0	0	0	71
Normal	9LCCnv8T	6920-1-4	A	1	2	3	1091	0.00274977	AA	0	0	0	157	0	AA	0	2	2	268	0.00746269	AA	0	0	0	276	0	AA	0	0	0	1866	0	AA	0	2	2	1982	0.00100908	AA	0	0	0	1527	0	AA	6	9	11	8118
			B	1	1	1	6071	0.000164718	BB	0	0	0	293	0	BB	0	2	2	298	0.00671141	BB	0	0	0	304	0	BB	1	3	3	2638	0.00113723	BB	2	2	2	2680	0.000746269	BB	0	2	2	1506	0.00132802	BB	0	0	0	9
			D	0	0	0	1388	0	DD	0	0	0	563	0	DD	0	2	2	286	0.00699301	DD	0	0	0	290	0	DD	0	0	0	2726	0	DD	0	0	0	1943	0	DD	0	0	0	428	0	DD	2	3	4	2492
Normal	9LCCnv8T	6920-1-5	A	0	0	0	226	0	AA	0	0	0	635	0	AA	0	0	0	819	0	AA	0	0	0	830	0	AA	0	0	0	2063	0	AA	1	3	3	4319	0.000694605	AA	0	2	2	2492	0.000802568	AA	3	4	5	6869
			B	0	1	1	2388	0.00041876	BB	0	0	0	1163	0	BB	0	0	0	817	0	BB	0	2	2	836	0.00239234	BB	0	0	0	2500	0	BB	3	5	5	5660	0.000883392	BB	0	2	2	2496	0.000801282	BB	0	0	0	7
			D	0	0	0	365	0	DD	0	0	0	1819	0	DD	0	0	0	792	0	DD	1	1	1	802	0.00124688	DD	0	0	0	2591	0	DD	0	3	3	4395	0.000682594	DD	0	0	0	631	0	DD	1	5	5	2310
Normal	9LCCnv8T	6920-1-6	A	0	0	0	134	0	AA	0	0	0	32	0	AA	0	0	0	306	0	AA	0	0	0	311	0	AA	0	0	0	200	0	AA	0	0	0	248	0	AA	0	4	4	2092	0.00191205	AA	1	7	7	2722
			B	0	0	0	42	0	BB	0	0	0	83	0	BB	1	0	1	389	0.00257069	BB	0	0	0	395	0	BB	0	0	0	228	0	BB	0	0	0	330	0	BB	0	0	0	2013	0	BB	0	0	0	7
			D	0	0	0	12	0	DD	0	0	0	155	0	DD	0	0	0	386	0	DD	0	0	0	390	0	DD	0	0	0	199	0	DD	0	0	0	280	0	DD	0	0	0	887	0	DD	0	0	0	695
Normal	9LCCnv8T	6920-1-7	A	0	2	2	1252	0.00159744	AA	0	0	0	18	0	AA	0	4	4	928	0.00431034	AA	0	0	0	934	0	AA	0	4	4	2323	0.00172191	AA	1	2	2	1923	0.00104004	AA	0	0	0	3757	0	AA	7	9	12	11339
			B	1	3	3	4883	0.000614376	BB	0	0	0	13	0	BB	1	11	11	1099	0.0100091	BB	0	0	0	1111	0	BB	0	1	1	3768	0.000265393	BB	0	2	2	2612	0.000765697	BB	1	1	1	3928	0.000254582	BB	0	0	0	8
			D	0	0	0	1396	0	DD	2	0	2	27	0.0740741	DD	2	6	6	964	0.00622407	DD	0	0	0	976	0	DD	0	1	1	3504	0.000285388	DD	0	0	0	1890	0	DD	0	0	0	846	0	DD	1	4	4	3556
Normal	9LCCnv8T	6920-1-8	A	0	0	0	310	0	AA	0	0	0	532	0	AA	1	3	3	608	0.00493421	AA	0	0	0	615	0	AA	0	0	0	966	0	AA	1	1	1	910	0.0010989	AA	0	0	0	1722	0	AA	6	8	8	7769
			B	1	1	1	1853	0.000539665	BB	0	4	4	939	0.00425985	BB	0	0	0	751	0	BB	0	0	0	767	0	BB	0	2	2	2901	0.000689417	BB	1	1	1	873	0.00114548	BB	0	0	0	1406	0	BB	0	0	0	4
			D	0	0	0	497	0	DD	3	5	8	1617	0.00494743	DD	0	0	0	591	0	DD	0	0	0	600	0	DD	0	2	2	2911	0.000687049	DD	0	2	2	610	0.00327869	DD	0	0	0	242	0	DD	1	4	5	2359
Normal	9LCCnv8T	6920-1-9	A	0	0	0	1158	0	AA	0	2	2	110	0.0181818	AA	0	0	0	1020	0	AA	0	0	0	1031	0	AA	0	0	0	1590	0	AA	1	3	3	2572	0.00116641	AA	1	1	1	2485	0.000402414	AA	10	18	20	9238
			B	2	3	3	5388	0.000556793	BB	1	1	1	240	0.00416667	BB	1	2	3	1168	0.00256849	BB	0	4	4	1183	0.00338123	BB	0	0	0	1973	0	BB	0	2	2	4153	0.00048158	BB	0	0	0	2322	0	BB	0	0	0	7
			D	0	0	0	1412	0	DD	2	0	2	501	0.00399202	DD	0	0	0	1086	0	DD	0	4	4	1105	0.00361991	DD	1	1	1	1908	0.000524109	DD	2	6	6	2428	0.00247117	DD	0	0	0	690	0	DD	3	3	5	2779
Normal	9LCCnv8T	6920-1-10	A	0	0	0	838	0	AA	0	0	0	665	0	AA	0	0	0	552	0	AA	0	0	0	560	0	AA	0	0	0	2260	0	AA	0	0	0	1315	0	AA	0	2	2	3592	0.000556793	AA	4	5	7	8989
			B	0	2	2	5238	0.000381825	BB	0	4	4	1185	0.00337553	BB	0	0	0	570	0	BB	0	0	0	583	0	BB	0	0	0	2650	0	BB	4	6	6	1819	0.00329852	BB	0	0	0	3245	0	BB	0	0	0	8
			D	0	1	1	1287	0.000777001	DD	6	3	8	2042	0.00391773	DD	1	1	1	606	0.00165017	DD	0	0	0	612	0	DD	0	4	4	2689	0.00148754	DD	0	0	0	1164	0	DD	0	0	0	716	0	DD	3	2	3	2869
Normal	9LCCnv8T	6920-1-11	A	1	2	2	1182	0.00169205	AA	2	9	9	1370	0.00656934	AA	2	2	2	1058	0.00189036	AA	0	0	0	1072	0	AA	0	0	0	1934	0	AA	0	0	0	2371	0	AA	0	0	0	2047	0	AA	5	11	12	7418
			B	0	0	0	4899	0	BB	0	7	7	2631	0.00266059	BB	0	0	0	1030	0	BB	0	0	0	1046	0	BB	0	3	3	2050	0.00146341	BB	1	1	1	3551	0.000281611	BB	0	0	0	2275	0	BB	0	0	0	11
			D	0	0	0	1061	0	DD	6	9	15	3799	0.00394841	DD	0	0	0	896	0	DD	0	0	0	918	0	DD	0	3	3	1952	0.00153689	DD	1	1	1	2299	0.000434972	DD	0	2	2	590	0.00338983	DD	3	5	5	2692
Normal	9LCCnv8T	6920-1-12	A	0	0	0	953	0	AA	1	1	1	778	0.00128535	AA	0	0	0	371	0	AA	0	0	0	381	0	AA	0	2	2	2336	0.000856164	AA	1	1	1	1001	0.000999001	AA	0	6	6	2516	0.00238474	AA	4	5	5	7107
			B	0	1	1	3491	0.000286451	BB	0	4	4	1364	0.00293255	BB	2	2	2	431	0.00464037	BB	2	1	3	440	0.00681818	BB	0	0	0	2607	0	BB	0	2	2	1505	0.0013289	BB	0	0	0	2646	0	BB	0	0	0	15
			D	0	0	0	820	0	DD	8	11	18	2393	0.00752194	DD	0	0	0	431	0	DD	0	0	0	441	0	DD	3	2	5	2657	0.00188182	DD	0	0	0	931	0	DD	0	0	0	628	0	DD	1	0	1	2288
Normal	9LCCnv8T	6920-1-13	A	0	0	0	904	0	AA	0	0	0	3	0	0/3	0	0	0	697	0	AA	0	1	1	706	0.00141643	AA	0	0	0	2884	0	AA	1	1	1	2058	0.000485909	AA	0	0	0	1961	0	AA	2	2	2	4883
			B	0	0	0	2558	0	BB	0	0	0	31	0	BB	0	2	2	681	0.00293686	BB	0	0	0	691	0	BB	0	2	2	2926	0.000683527	BB	1	4	4	2855	0.00140105	BB	0	4	4	1941	0.00206079	BB	0	0	0	10
			D	0	0	0	735	0	DD	0	0	0	14	0	DD	0	0	0	595	0	DD	0	1	1	603	0.00165837	DD	0	0	0	2880	0	DD	1	0	1	1926	0.000519211	DD	0	0	0	512	0	DD	0	0	0	1475
Normal	9LCCnv8T	6920-1-14	A	0	4	4	760	0.00526316	AA	0	0	0	698	0	AA	0	6	6	597	0.0100503	AA	0	0	0	602	0	AA	0	2	2	2769	0.000722282	AA	0	0	0	1049	0	AA	0	0	0	1836	0	AA	2	9	9	9119
			B	0	0	0	1650	0	BB	0	4	4	1253	0.00319234	BB	0	0	0	634	0	BB	0	0	0	643	0	BB	0	2	2	3155	0.000633914	BB	1	1	1	1595	0.000626959	BB	0	0	0	1871	0	BB	0	0	0	24
			D	0	0	0	423	0	DD	9	4	12	2234	0.00537153	DD	0	0	0	593	0	DD	0	0	0	595	0	DD	0	0	0	3087	0	DD	0	0	0	1046	0	DD	0	0	0	391	0	DD	4	4	4	3035
Normal	9LCCnv8T	6920-1-15	A	0	0	0	874	0	AA	0	0	0	526	0	AA	0	2	2	709	0.00282087	AA	0	0	0	721	0	AA	0	0	0	2749	0	AA	1	2	2	2377	0.000841397	AA	0	2	2	2669	0.000749344	AA	8	10	12	8411
			B	1	7	7	7055	0.000992204	BB	1	4	4	1119	0.00357462	BB	1	5	5	839	0.00595948	BB	2	1	2	857	0.00233372	BB	0	0	0	4083	0	BB	1	8	8	3472	0.00230415	BB	1	3	3	2695	0.00111317	BB	0	0	0	16
			D	0	0	0	1392	0	DD	4	5	8	1726	0.00463499	DD	0	2	2	865	0.00231214	DD	0	2	2	876	0.00228311	DD	0	0	0	3878	0	DD	1	1	1	2279	0.000438789	DD	0	0	0	637	0	DD	5	5	7	2813
Normal	9LCCnv8T	6920-1-16	A	0	0	0	850	0	AA	0	1	1	997	0.00100301	AA	0	0	0	429	0	AA	0	0	0	434	0	AA	0	0	0	1805	0	AA	0	0	0	959	0	AA	0	0	0	2223	0	AA	5	17	19	8735
			B	1	2	2	2773	0.000721241	BB	1	3	3	1828	0.00164114	BB	0	1	1	517	0.00193424	BB	0	0	0	525	0	BB	0	0	0	2261	0	BB	2	3	3	1631	0.00183936	BB	0	2	2	2271	0.000880669	BB	0	0	0	18
			D	0	0	0	593	0	DD	8	10	18	2791	0.0064493	DD	2	2	2	512	0.00390625	DD	0	0	0	519	0	DD	0	0	0	2286	0	DD	0	2	2	1074	0.0018622	DD	0	0	0	455	0	DD	2	4	4	2835
Normal	9LCCnv8T	6920-1-17	A	0	0	0	960	0	AA	0	4	4	936	0.0042735	AA	0	0	0	1369	0	AA	1	1	1	1388	0.000720461	AA	0	0	0	2321	0	AA	0	0	0	304	0	AA	0	0	0	869	0	AA	4	4	4	7576
			B	1	3	3	4092	0.000733138	BB	0	3	3	1661	0.00180614	BB	1	5	5	1403	0.00356379	BB	0	2	2	1416	0.00141243	BB	0	4	4	2881	0.00138841	BB	0	2	2	375	0.00533333	BB	0	0	0	728	0	BB	0	0	0	14
			D	0	0	0	1036	0	DD	3	8	11	2453	0.0044843	DD	2	2	2	1488	0.00134409	DD	1	3	3	1502	0.00199734	DD	0	0	0	2642	0	DD	0	0	0	271	0	DD	0	0	0	209	0	DD	1	2	2	2707
Normal	9LCCnv8T	6920-1-18	A	0	0	0	1042	0	AA	0	0	0	902	0	AA	0	0	0	287	0	AA	0	0	0	290	0	AA	0	4	4	1716	0.002331	AA	0	0	0	1111	0	AA	0	0	0	1484	0	AA	6	11	12	10386
			B	0	1	1	2630	0.000380228	BB	0	12	12	1660	0.00722892	BB	0	0	0	288	0	BB	0	0	0	294	0	BB	0	0	0	2307	0	BB	4	4	6	1543	0.00388853	BB	0	0	0	1443	0	BB	0	0	0	10
			D	0	0	0	552	0	DD	3	10	13	2641	0.00492238	DD	0	2	2	278	0.00719424	DD	0	0	0	285	0	DD	0	0	0	2085	0	DD	0	2	2	987	0.00202634	DD	0	0	0	268	0	DD	0	1	1	2907
Normal	9LCCnv8T	6920-1-19	A	0	2	2	370	0.00540541	AA	0	0	0	127	0	AA	2	2	2	428	0.0046729	AA	0	2	2	430	0.00465116	AA	0	0	0	1209	0	AA	1	1	1	559	0.00178891	AA	0	0	0	710	0	AA	0	0	0	3237
			B	0	0	0	1639	0	BB	0	2	2	203	0.00985222	BB	0	2	2	491	0.00407332	BB	0	2	2	499	0.00400802	BB	2	0	2	1986	0.00100705	BB	0	0	0	655	0	BB	0	0	0	596	0	BB	0	0	0	8
			D	0	0	0	241	0	DD	0	2	2	344	0.00581395	DD	0	6	6	480	0.0125	DD	0	0	0	491	0	DD	0	2	2	1874	0.00106724	DD	0	2	2	582	0.00343643	DD	0	0	0	216	0	DD	1	4	4	995
Normal	9LCCnv8T	6920-1-20	A	0	0	0	219	0	AA	0	0	0	135	0	AA	1	5	5	1785	0.00280112	AA	0	4	4	1795	0.00222841	AA	0	0	0	1840	0	AA	0	0	0	195	0	AA	0	0	0	1140	0	AA	2	4	4	2401
			B	1	0	1	656	0.00152439	BB	0	0	0	85	0	BB	0	2	2	1825	0.00109589	BB	1	1	1	1846	0.000541712	BB	0	0	0	2196	0	BB	0	0	0	316	0	BB	0	0	0	1047	0	BB	0	0	0	4
			D	0	0	0	65	0	DD	0	0	0	691	0	DD	3	3	3	1720	0.00174419	DD	1	5	6	1745	0.0034384	DD	0	0	0	2186	0	DD	0	0	0	165	0	DD	0	2	2	482	0.00414938	DD	1	1	1	674
Normal	9LCCnv8T	6920-1-21	A	0	0	0	316	0	AA	3	4	5	2454	0.00203749	AA	4	8	10	2122	0.00471254	AA	0	4	4	2142	0.00186741	AA	1	3	3	2666	0.00112528	AA	2	1	3	1327	0.00226074	AA	0	2	2	5731	0.000348979	AA	2	1	2	2591
			B	1	1	1	1160	0.000862069	BB	2	27	28	4221	0.0066335	BB	4	16	17	2285	0.00743982	BB	0	2	2	2307	0.000866927	BB	0	4	4	3984	0.00100402	BB	1	1	1	1749	0.000571755	BB	0	4	4	5704	0.000701262	BB	0	0	0	13
			D	0	0	0	119	0	DD	8	39	47	6143	0.00765098	DD	1	5	5	2025	0.00246914	DD	0	1	1	2061	0.000485201	DD	0	2	2	4029	0.000496401	DD	1	1	1	1322	0.00075643	DD	0	0	0	1802	0	DD	1	1	2	773
Normal	9LCCnv8T	6920-1-22	A	0	1	1	424	0.00235849	AA	3	3	5	2894	0.00172771	AA	1	4	4	2225	0.00179775	AA	2	10	10	2244	0.00445633	AA	0	0	0	3887	0	AA	1	1	1	833	0.00120048	AA	0	0	0	3005	0	AA	0	0	0	1607
			B	0	2	2	1226	0.00163132	BB	0	12	12	4177	0.00287288	BB	2	5	5	2275	0.0021978	BB	0	3	3	2302	0.00130321	BB	1	3	3	3559	0.000842933	BB	0	2	2	1913	0.00104548	BB	0	1	1	3027	0.00033036	BB	0	0	0	9
			D	0	0	0	295	0	DD	7	8	14	6666	0.00210021	DD	2	4	4	2157	0.00185443	DD	2	2	2	2198	0.000909918	DD	0	4	4	3897	0.00102643	DD	0	0	0	1533	0	DD	0	2	2	1067	0.00187441	DD	0	0	0	569
Normal	9LCCnv8T	6920-1-23	A	0	0	0	494	0	AA	1	11	11	3112	0.0035347	AA	0	0	0	2549	0	AA	0	0	0	2575	0	AA	0	2	2	2254	0.000887311	AA	2	3	3	2081	0.00144161	AA	0	0	0	6186	0	AA	0	3	3	2745
			B	1	1	1	1871	0.000534474	BB	0	10	10	4957	0.00201735	BB	1	5	5	2726	0.00183419	BB	0	3	3	2756	0.00108853	BB	0	2	2	4489	0.000445534	BB	2	2	4	2654	0.00150716	BB	0	0	0	5989	0	BB	0	0	0	7
			D	0	0	0	421	0	DD	13	6	19	7379	0.00257487	DD	5	5	7	2647	0.0026445	DD	0	5	5	2689	0.00185943	DD	0	2	2	3759	0.000532056	DD	2	2	2	2132	0.000938086	DD	0	0	0	876	0	DD	1	3	3	993
Normal	9LCCnv8T	6920-1-24	A	0	3	3	1902	0.00157729	AA	5	9	10	4657	0.00214731	AA	1	12	12	1977	0.0060698	AA	0	2	2	1991	0.00100452	AA	0	0	0	3837	0	AA	0	4	4	2190	0.00182648	AA	0	2	2	4467	0.000447728	AA	2	2	2	4557
			B	0	0	0	3902	0	BB	4	35	37	8226	0.00449793	BB	1	7	7	2015	0.00347395	BB	0	8	8	2043	0.00391581	BB	1	1	1	5422	0.000184434	BB	2	2	4	3089	0.00129492	BB	0	0	0	4223	0	BB	0	0	0	9
			D	0	1	1	969	0.00103199	DD	18	22	39	11218	0.00347656	DD	3	5	6	2262	0.00265252	DD	2	5	6	2285	0.00262582	DD	0	0	0	5170	0	DD	1	3	3	2022	0.00148368	DD	0	0	0	1411	0	DD	3	2	3	1580
Normal	9LCCnv8T	6920-1-25	A	0	2	2	131	0.0152672	AA	3	16	17	3338	0.00509287	AA	1	1	1	2828	0.000353607	AA	2	1	2	2857	0.000700035	AA	0	0	0	3027	0	AA	1	3	3	3032	0.000989446	AA	0	6	6	4995	0.0012012	AA	0	0	0	2033
			B	0	6	6	4655	0.00128894	BB	2	23	23	5678	0.00405072	BB	1	6	6	2758	0.00217549	BB	1	3	3	2801	0.00107105	BB	1	4	5	4262	0.00117316	BB	1	1	1	4489	0.000222767	BB	0	0	0	4601	0	BB	0	0	0	6
			D	0	3	3	940	0.00319149	DD	8	14	22	8393	0.00262123	DD	4	10	10	2823	0.00354233	DD	2	7	7	2867	0.00244158	DD	0	3	3	4125	0.000727273	DD	1	3	3	2913	0.00102987	DD	0	0	0	1634	0	DD	0	0	0	753
Normal	9LCCnv8T	6920-1-26	A	0	0	0	1986	0	AA	0	0	0	247	0	AA	0	2	2	1915	0.00104439	AA	0	0	0	1937	0	AA	0	4	4	4112	0.000972763	AA	0	2	2	2588	0.000772798	AA	0	10	10	5760	0.00173611	AA	0	3	3	4604
			B	0	0	0	2748	0	BB	0	4	4	211	0.0189573	BB	1	7	7	1943	0.00360268	BB	0	0	0	1963	0	BB	0	2	2	5416	0.000369276	BB	2	7	7	3825	0.00183007	BB	0	3	3	5255	0.000570885	BB	0	0	0	4
			D	0	0	0	398	0	DD	2	0	2	659	0.0030349	DD	1	1	1	1780	0.000561798	DD	1	3	3	1811	0.00165654	DD	1	1	1	5320	0.00018797	DD	0	0	0	2288	0	DD	0	0	0	1543	0	DD	1	3	3	1585
Normal	9LCCnv8T	6920-1-27	A	0	0	0	1538	0	AA	5	13	14	4200	0.00333333	AA	1	3	3	2204	0.00136116	AA	0	2	2	2223	0.000899685	AA	0	0	0	4280	0	AA	2	2	4	2787	0.00143524	AA	0	2	2	5290	0.000378072	AA	3	2	3	2188
			B	0	10	10	4492	0.00222618	BB	1	5	5	5185	0.00096432	BB	0	1	1	2358	0.000424088	BB	0	2	2	2383	0.000839278	BB	0	4	4	3649	0.00109619	BB	1	5	5	4040	0.00123762	BB	0	4	4	5136	0.000778816	BB	0	0	0	7
			D	0	0	0	461	0	DD	10	15	24	7376	0.0032538	DD	4	8	8	2189	0.00365464	DD	1	3	3	2232	0.00134409	DD	0	0	0	3731	0	DD	2	6	6	2649	0.00226501	DD	0	2	2	1759	0.00113701	DD	1	1	1	707
Normal	9LCCnv8T	6920-1-28	A	1	1	1	1402	0.000713267	AA	0	0	0	422	0	AA	0	0	0	33	0	AA	0	0	0	39	0	AA	0	1	1	4476	0.000223414	AA	0	4	4	2040	0.00196078	AA	0	0	0	6488	0	AA	2	2	3	5795
			B	2	2	4	2653	0.00150773	BB	0	0	0	253	0	BB	1	1	1	34	0.0294118	BB	0	2	2	43	0.0465116	BB	0	2	2	4748	0.00042123	BB	2	2	2	2803	0.000713521	BB	0	0	0	6290	0	BB	0	0	0	14
			D	0	0	0	770	0	DD	4	2	6	1172	0.00511945	DD	0	0	0	37	0	DD	0	0	0	42	0	DD	0	3	3	4477	0.000670092	DD	2	4	4	1890	0.0021164	DD	0	0	0	1540	0	DD	2	2	3	1963
Normal	9LCCnv8T	6920-1-29	A	0	0	0	1113	0	AA	2	14	14	3239	0.00432232	AA	1	2	3	2033	0.00147565	AA	0	2	2	2054	0.00097371	AA	0	2	2	4243	0.000471365	AA	0	0	0	2529	0	AA	0	0	0	6275	0	AA	1	4	4	2331
			B	0	0	0	2220	0	BB	1	12	12	5392	0.00222552	BB	3	18	18	2239	0.0080393	BB	1	12	13	2268	0.00573192	BB	0	4	4	5062	0.000790202	BB	2	3	4	3877	0.00103173	BB	0	3304	3304	6351	0.520233	Bb	0	0	0	6
			D	0	0	0	405	0	DD	6	21	25	7873	0.00317541	DD	1	4	5	2383	0.0020982	DD	0	2	2	2413	0.000828844	DD	0	12	12	4609	0.0026036	DD	0	3	3	2504	0.00119808	DD	0	0	0	26	0	DD	0	0	0	850
Heat Stress	9LCCnv8T	C3216-6-2	A	0	0	0	1252	0	AA	2	6	6	1725	0.00347826	AA	0	0	0	2382	0	AA	1	0	1	2414	0.00041425	AA	0	4	4	2910	0.00137457	AA	0	0	0	1388	0	AA	0	0	0	3908	0	AA	2	6	7	6178
			B	1	1	1	3497	0.000285959	BB	0	11	11	3064	0.00359008	BB	1	1	1	2493	0.000401123	BB	0	4	4	2525	0.00158416	BB	0	5	5	4625	0.00108108	BB	2	4	4	2063	0.00193892	BB	0	8	8	6318	0.00126622	BB	0	0	0	15
			D	0	0	0	332	0	DD	5	15	20	4472	0.00447227	DD	0	0	0	2431	0	DD	2	2	2	2470	0.000809717	DD	0	2	2	4579	0.000436777	DD	0	0	0	1349	0	DD	0	1	1	1802	0.000554939	DD	1	1	1	2040
Heat Stress	9LCCnv8T	C3216-6-3	A	0	0	0	825	0	AA	4	12	12	2399	0.00500208	AA	0	0	0	2323	0	AA	0	0	0	2357	0	AA	0	0	0	1402	0	AA	0	0	0	314	0	AA	0	2	2	4705	0.00042508	AA	6	8	10	8148
			B	0	0	0	2898	0	BB	2	15	16	4729	0.00338338	BB	2	4	4	2621	0.00152614	BB	0	0	0	2655	0	BB	0	0	0	1932	0	BB	0	0	0	424	0	BB	0	2	2	2788	0.00071736	BB	0	0	0	10
			D	0	0	0	425	0	DD	8	4	12	6003	0.001999	DD	1	5	5	2617	0.00191058	DD	3	9	9	2653	0.00339239	DD	0	0	0	1846	0	DD	0	0	0	310	0	DD	2	2	4	3183	0.00125668	DD	3	4	4	2564
Heat Stress	9LCCnv8T	C3216-6-4	A	0	0	0	2008	0	AA	1	4	4	1394	0.00286944	AA	2	6	6	2992	0.00200535	AA	0	2	2	3023	0.000661594	AA	0	2	2	3645	0.000548697	AA	2	4	4	2838	0.00140944	AA	0	0	0	5115	0	AA	3	9	10	5870
			B	3	2	3	5252	0.000571211	BB	1	9	9	1777	0.00506472	BB	5	6	7	3362	0.00208209	BB	0	0	0	3397	0	BB	0	2	2	4783	0.000418148	BB	0	0	0	4164	0	BB	0	2	2	6397	0.000312647	BB	0	0	0	13
			D	0	2	2	1634	0.00122399	DD	16	2	18	3640	0.00494505	DD	3	3	3	3448	0.00087007	DD	1	4	5	3490	0.00143266	DD	0	2	2	4691	0.000426348	DD	1	2	2	2997	0.000667334	DD	0	0	0	2786	0	DD	2	3	3	1939
Heat Stress	9LCCnv8T	C3216-6-5	A	0	2	2	1735	0.00115274	AA	1	8	9	2594	0.00346955	AA	2	2	2	3216	0.000621891	AA	0	0	0	3246	0	AA	0	6	6	3304	0.00181598	AA	1	4	5	2622	0.00190694	AA	1	11	11	6855	0.00160467	AA	10	11	14	8415
			B	0	2	2	5387	0.000371264	BB	1	15	15	4742	0.00316322	BB	1	1	1	3987	0.000250815	BB	1	1	1	4018	0.00024888	BB	0	2	2	4968	0.000402576	BB	0	1	1	3531	0.000283206	BB	0	0	0	6392	0	BB	0	0	0	8
			D	0	0	0	1639	0	DD	9	18	27	6772	0.00398701	DD	4	5	6	3749	0.00160043	DD	3	3	3	3813	0.000786782	DD	0	4	4	5054	0.000791452	DD	0	1	1	2516	0.000397456	DD	0	2	2	4002	0.00049975	DD	2	5	5	2938
Heat Stress	9LCCnv8T	C3387-1-1	A	0	3	3	4005	0.000749064	AA	0	1	1	1869	0.000535045	AA	0	0	0	2959	0	AA	1	3	3	2989	0.00100368	AA	0	0	0	3689	0	AA	4	6	6	2975	0.00201681	AA	0	3	3	6563	0.000457108	AA	3	5	5	6907
			B	6	10	13	12740	0.00102041	BB	2	5	6	3175	0.00188976	BB	1	0	1	3113	0.000321234	BB	0	2	2	3145	0.00063593	BB	0	4	4	4535	0.000882029	BB	1	1	1	4428	0.000225836	BB	0	3	3	6172	0.000486066	BB	0	0	0	5
			D	0	0	0	2298	0	DD	12	9	20	5578	0.00358551	DD	3	4	5	3050	0.00163934	DD	0	2	2	3100	0.000645161	DD	0	1	1	4562	0.000219202	DD	1	3	3	2899	0.00103484	DD	0	0	0	3613	0	DD	1	2	2	2287
Heat Stress	9LCCnv8T	C3387-1-2	A	0	9	9	2948	0.00305292	AA	3	7	7	2431	0.00287947	AA	2	6	6	3409	0.00176005	AA	0	3	3	3435	0.000873362	AA	0	0	0	3604	0	AA	1	3	3	3620	0.000828729	AA	0	2	2	5969	0.000335064	AA	7	7	8	6572
			B	2	10	10	11537	0.000866776	BB	6	16	18	4857	0.00370599	BB	4	4	5	3629	0.00137779	BB	1	1	1	3670	0.00027248	BB	0	2	2	4266	0.000468823	BB	2	8	8	5382	0.00148644	BB	0	8	8	5839	0.0013701	BB	0	0	0	7
			D	0	4	4	2695	0.00148423	DD	8	13	20	7000	0.00285714	DD	1	1	1	3526	0.000283607	DD	3	3	4	3578	0.00111794	DD	0	2	2	4190	0.000477327	DD	3	10	10	3393	0.00294724	DD	0	6	6	3958	0.00151592	DD	1	0	1	2169
Heat Stress	9LCCnv8T	C3387-1-3	A	0	0	0	3939	0	AA	1	5	6	2697	0.00222469	AA	1	6	6	1985	0.00302267	AA	1	3	3	2009	0.00149328	AA	0	0	0	4829	0	AA	3	2	4	3648	0.00109649	AA	0	0	0	48	0	AA	5	10	11	6463
			B	1	9	9	8139	0.00110579	BB	3	14	16	4379	0.0036538	BB	4	4	4	2163	0.00184928	BB	0	0	0	2183	0	BB	0	2	2	5614	0.000356252	BB	3	2	3	5369	0.000558763	BB	0	0	0	54	0	BB	0	0	0	7
			D	0	0	0	1427	0	DD	9	8	17	6864	0.00247669	DD	2	2	2	2054	0.00097371	DD	0	4	4	2085	0.00191847	DD	0	4	4	5371	0.00074474	DD	0	5	5	3715	0.0013459	DD	0	0	0	24	0	DD	0	3	3	2146
Heat Stress	9LCCnv8T	C3387-1-4	A	0	1	1	2387	0.000418936	AA	4	14	16	3353	0.00477185	AA	0	4	4	2855	0.00140105	AA	2	3	4	2882	0.00138793	AA	0	8	8	5392	0.00148368	AA	1	6	6	4031	0.00148846	AA	0	0	0	6272	0	AA	3	7	7	5918
			B	0	4	4	7803	0.000512623	BB	2	21	23	5762	0.00399167	BB	3	3	3	2932	0.00102319	BB	1	1	1	2963	0.000337496	BB	1	3	3	6258	0.000479386	BB	2	10	12	6204	0.00193424	BB	1	6	7	6176	0.00113342	BB	0	0	0	5
			D	1	2	2	1300	0.00153846	DD	6	22	28	8345	0.0033553	DD	2	4	4	3183	0.00125668	DD	0	2	2	3225	0.000620155	DD	0	1	1	6207	0.000161108	DD	1	1	1	3908	0.000255885	DD	2	2	3	4195	0.000715137	DD	1	2	2	1982
Heat Stress	9LCCnv8T	C3387-1-5	A	0	0	0	2856	0	AA	2	13	14	2509	0.00557991	AA	1	1	1	2526	0.000395883	AA	1	1	1	2558	0.00039093	AA	0	0	0	5944	0	AA	2	4	4	3521	0.00113604	AA	0	0	0	5919	0	AA	5	10	10	5649
			B	0	3	3	6663	0.000450248	BB	1	11	11	4177	0.00263347	BB	2	4	4	1927	0.00207577	BB	0	1	1	1952	0.000512295	BB	0	3	3	4821	0.000622278	BB	1	3	3	4745	0.000632244	BB	1	1	1	5594	0.000178763	BB	0	0	0	13
			D	0	2	2	642	0.00311526	DD	7	15	21	3960	0.00530303	DD	1	2	2	1860	0.00107527	DD	0	2	2	1897	0.0010543	DD	0	5	5	4696	0.00106474	DD	2	2	2	1891	0.00105764	DD	0	0	0	3214	0	DD	0	4	4	1838
Heat Stress	9LCCnv8T	C2376-1-3	A	1	16	17	2572	0.00660964	AA	3	14	16	2750	0.00581818	AA	2	82	82	1655	0.0495468	AA	0	28	28	1671	0.0167564	AA	0	24	24	5127	0.0046811	AA	3	12	12	4048	0.00296443	AA	0	345	345	6949	0.0496474	AA	6	8	11	7248
			B	0	3	3	6305	0.000475813	BB	0	90	90	4954	0.0181671	BB	3	265	265	3783	0.0700502	BB	0	202	202	3827	0.0527829	BB	0	53	53	5739	0.00923506	BB	2	4	4	5880	0.000680272	BB	0	357	357	6710	0.0532042	BB	0	0	0	8
			D	0	8	8	1581	0.00506009	DD	14	180	192	7354	0.0261082	DD	4	206	206	3763	0.0547436	DD	3	125	125	3816	0.0327568	DD	1	57	58	5912	0.00981055	DD	0	2	2	3779	0.000529241	DD	0	118	118	4236	0.0278565	DD	3	4	5	2600
Heat Stress	9LCCnv8T	C2470-1-1	A	0	19	19	3517	0.00540233	AA	1	0	1	2606	0.00038373	AA	3	110	110	2386	0.0461023	AA	1	41	41	2417	0.0169632	AA	0	18	18	4405	0.00408627	AA	2	5	7	3253	0.00215186	AA	3	277	277	7211	0.0384135	AA	2	3	4	3693
			B	1	25	25	8041	0.00310907	BB	5	63	68	5179	0.0131299	BB	1	177	177	2427	0.0729295	BB	2	81	81	2447	0.0331018	BB	1	16	16	5069	0.00315644	BB	1	10	10	4828	0.00207125	BB	3	365	365	7089	0.0514882	BB	0	0	0	7
			D	0	2	2	1364	0.00146628	DD	10	189	197	7325	0.0268942	DD	3	169	171	2677	0.0638775	DD	2	92	92	2709	0.0339609	DD	0	14	14	5179	0.00270322	DD	0	4	4	3479	0.00114976	DD	7	153	153	3735	0.0409639	DD	0	2	2	1418
Heat Stress	9LCCnv8T	C2470-1-2	A	0	1	1	3206	0.000311915	AA	1	5	5	1714	0.00291715	AA	3	3	5	2523	0.00198177	AA	1	5	5	2541	0.00196773	AA	0	0	0	5208	0	AA	3	3	3	3130	0.000958466	AA	1	3	4	9418	0.000424719	AA	5	4	6	7215
			B	1	7	7	12605	0.000555335	BB	3	8	10	3449	0.00289939	BB	2	4	4	2846	0.00140548	BB	0	0	0	2882	0	BB	0	4	4	6027	0.00066368	BB	1	7	7	4837	0.00144718	BB	0	2	2	5136	0.000389408	BB	0	0	0	6
			D	0	0	0	2349	0	DD	7	14	21	6556	0.00320317	DD	4	8	8	2904	0.00275482	DD	3	5	5	2952	0.00169377	DD	0	6	6	6387	0.000939408	DD	2	4	4	4564	0.000876424	DD	0	3	3	5636	0.000532292	DD	2	5	5	2271
Heat Stress	9LCCnv8T	C2470-1-5	A	0	0	0	679	0	AA	0	2	2	904	0.00221239	AA	0	0	0	1166	0	AA	0	0	0	1180	0	AA	0	4	4	3770	0.00106101	AA	0	0	0	1940	0	AA	0	4	4	4631	0.000863744	AA	0	0	0	204
			B	0	0	0	469	0	BB	1	7	7	644	0.0108696	BB	2	1	2	1168	0.00171233	BB	0	2	2	1185	0.00168776	BB	0	0	0	3598	0	BB	1	1	1	2931	0.00034118	BB	0	2	2	4032	0.000496032	BB	NA	NA	NA	-
			D	0	0	0	104	0	DD	2	2	4	1495	0.00267559	DD	0	0	0	1123	0	DD	0	2	2	1146	0.0017452	DD	0	5	5	3110	0.00160772	DD	1	3	3	1998	0.0015015	DD	1	3	3	3261	0.000919963	DD	0	0	0	43
Heat Stress	9LCCnv8T	C3391-2-1	A	0	0	0	3012	0	AA	6	11	12	3846	0.00312012	AA	1	1	1	1990	0.000502513	AA	0	0	0	2011	0	AA	0	1	1	3959	0.000252589	AA	1	7	7	3394	0.00206246	AA	0	0	0	28	0	AA	5	5	6	8065
			B	5	12	13	10961	0.00118602	BB	1	29	30	7281	0.00412031	BB	5	7	7	2212	0.00316456	BB	0	1	1	2237	0.000447027	BB	1	2	2	4557	0.000438885	BB	4	4	4	4673	0.000855981	BB	0	0	0	35	0	BB	0	0	0	5
			D	0	2	2	3208	0.000623441	DD	15	31	43	9712	0.00442751	DD	1	5	5	2201	0.00227169	DD	0	3	3	2239	0.00133988	DD	0	4	4	4171	0.000959003	DD	1	6	6	3172	0.00189155	DD	0	0	0	18	0	DD	2	3	4	2610
Heat Stress	9LCCnv8T	C3391-2-3	A	0	6	6	2099	0.0028585	AA	0	2	2	866	0.00230947	AA	1	3	3	1017	0.00294985	AA	0	3	3	1027	0.00292113	AA	0	0	0	87	0	AA	2	7	7	2691	0.00260126	AA	0	10	10	4136	0.00241779	AA	1	6	6	4439
			B	0	3	3	5961	0.000503271	BB	1	13	13	1499	0.00867245	BB	1	10	10	1012	0.00988142	BB	0	3	3	1030	0.00291262	BB	0	0	0	129	0	BB	2	3	3	3676	0.000816104	BB	0	6	6	4039	0.00148552	BB	0	0	0	4
			D	0	2	2	1144	0.00174825	DD	2	20	22	2740	0.0080292	DD	1	13	13	919	0.0141458	DD	0	1	1	936	0.00106838	DD	0	0	0	98	0	DD	1	5	5	2613	0.00191351	DD	0	18	18	2173	0.00828348	DD	3	3	5	1305
Heat Stress	9LCCnv8T	C3391-2-4	A	0	3	3	3034	0.000988794	AA	0	2	2	1305	0.00153257	AA	2	4	4	2483	0.00161095	AA	0	0	0	2503	0	AA	0	0	0	72	0	AA	3	2	3	3142	0.000954806	AA	0	2	2	4324	0.000462535	AA	4	6	7	7077
			B	1	9	9	10990	0.000818926	BB	3	11	14	2386	0.00586756	BB	0	4	4	2774	0.00144196	BB	0	4	4	2797	0.0014301	BB	0	0	0	75	0	BB	2	2	2	4673	0.000427991	BB	0	0	0	3880	0	BB	0	0	0	6
			D	0	0	0	1987	0	DD	16	14	30	3994	0.00751127	DD	2	2	2	2719	0.000735565	DD	2	3	3	2754	0.00108932	DD	0	0	0	63	0	DD	1	4	5	2893	0.00172831	DD	0	2	2	1490	0.00134228	DD	1	4	4	2144
Heat Stress	9LCCnv8T	C2704-1-4	A	0	0	0	521	0	AA	1	1	1	2723	0.000367242	AA	0	22	22	2686	0.00819062	AA	0	2	2	2703	0.000739919	AA	0	0	0	1822	0	AA	1	1	1	2241	0.000446229	AA	0	7	7	5292	0.00132275	AA	7	14	14	7542
			B	0	0	0	2500	0	BB	0	28	28	5610	0.00499109	BB	0	9	9	3143	0.00286351	BB	0	9	9	3160	0.0028481	BB	0	2	2	2108	0.000948767	BB	0	0	0	3121	0	BB	0	9	9	6901	0.00130416	BB	0	0	0	10
			D	0	0	0	280	0	DD	21	22	43	7038	0.00610969	DD	1	19	19	3034	0.00626236	DD	0	16	16	3064	0.00522193	DD	0	2	2	2327	0.000859476	DD	0	5	5	2252	0.00222025	DD	0	3	3	3075	0.00097561	DD	3	4	5	2314
Heat Stress	9LCCnv8T	6920-1-3	A	0	6	6	449	0.013363	AA	0	5	5	2609	0.00191644	AA	1	147	147	1909	0.0770037	AA	0	84	84	1920	0.04375	AA	0	8	8	1909	0.00419068	AA	1	5	5	1639	0.00305064	AA	2	377	377	3389	0.111242	AA	4	22	23	7953
			B	0	15	15	4746	0.00316056	BB	6	158	163	5125	0.0318049	BB	1	186	186	2086	0.0891659	BB	1	134	135	2113	0.0638902	BB	0	20	20	2716	0.00736377	BB	0	10	10	2120	0.00471698	BB	0	428	428	3061	0.139824	BB	0	0	0	12
			D	1	0	1	875	0.00114286	DD	10	329	337	6349	0.0530792	DD	0	218	218	2110	0.103318	DD	1	126	126	2141	0.058851	DD	1	7	7	2719	0.00257448	DD	0	6	6	1443	0.004158	DD	2	207	207	1857	0.11147	DD	3	9	10	2202
Heat Stress	9LCCnv8T	C3216-1-1	A	0	0	0	2500	0	AA	2	7	8	2974	0.00268998	AA	3	3	3	3934	0.000762583	AA	0	2	2	3964	0.000504541	AA	0	2	2	5005	0.0003996	AA	3	4	5	3449	0.0014497	AA	0	0	0	6713	0	AA	5	6	8	11583
			B	1	5	5	4774	0.00104734	BB	2	25	27	5809	0.00464796	BB	1	5	5	4372	0.00114364	BB	0	5	5	4406	0.00113482	BB	0	0	0	6241	0	BB	0	0	0	4630	0	BB	0	6	6	8880	0.000675676	BB	0	0	0	18
			D	0	1	1	1452	0.000688705	DD	22	17	36	8556	0.00420757	DD	6	5	7	3990	0.00175439	DD	2	3	3	4047	0.00074129	DD	1	9	9	5943	0.00151439	DD	0	0	0	3214	0	DD	0	1	1	4126	0.000242365	DD	4	6	7	3567
Heat Stress	9LCCnv8T	C3216-1-2	A	1	2	2	2745	0.000728597	AA	3	5	8	3066	0.00260926	AA	2	4	4	2938	0.00136147	AA	1	6	6	2963	0.00202497	AA	0	0	0	3518	0	AA	2	2	2	3621	0.000552334	AA	0	1	1	10095	9.90589e-05	AA	7	9	11	9989
			B	4	8	8	9369	0.00085388	BB	4	21	21	5867	0.00357934	BB	3	6	6	3267	0.00183655	BB	1	1	2	3296	0.000606796	BB	0	2	2	5811	0.000344175	BB	1	1	1	4697	0.000212902	BB	0	1	1	5465	0.000182983	BB	0	0	0	14
			D	0	4	4	2790	0.00143369	DD	9	16	24	8875	0.00270423	DD	2	4	4	3011	0.00132846	DD	1	3	3	3039	0.000987167	DD	2	4	4	5669	0.000705592	DD	3	5	5	3459	0.0014455	DD	0	0	0	4955	0	DD	2	1	2	3026
Heat Stress	9LCCnv8T	C3216-8-2	A	0	4	4	2791	0.00143318	AA	0	2	2	1087	0.00183993	AA	4	3	4	3325	0.00120301	AA	1	1	1	3356	0.000297974	AA	0	2	2	4826	0.000414422	AA	4	7	7	3448	0.00203016	AA	0	0	0	7396	0	AA	7	12	13	9762
			B	2	1	2	6236	0.000320718	BB	0	6	6	1526	0.00393185	BB	2	1	2	3615	0.00055325	BB	1	3	3	3644	0.000823271	BB	0	5	5	6447	0.000775555	BB	1	9	9	4816	0.00186877	BB	2	6	8	9655	0.000828586	BB	0	0	0	4
			D	1	1	1	1726	0.000579374	DD	4	16	18	3584	0.00502232	DD	2	5	5	3552	0.00140766	DD	2	9	9	3594	0.00250417	DD	0	1	1	6215	0.000160901	DD	1	3	3	3252	0.000922509	DD	0	3	3	4189	0.000716161	DD	4	9	9	3370
Heat Stress	9LCCnv8T	C3216-8-3	A	0	6	6	4184	0.00143403	AA	4	12	14	3684	0.00380022	AA	0	0	0	2624	0	AA	0	2	2	2642	0.000757002	AA	0	2	2	3756	0.000532481	AA	0	1	1	3213	0.000311236	AA	0	1	1	6753	0.000148082	AA	5	11	11	8519
			B	2	12	12	12806	0.000937061	BB	1	23	23	7290	0.00315501	BB	0	0	0	2693	0	BB	1	5	5	2716	0.00184094	BB	0	2	2	4986	0.000401123	BB	1	2	3	4616	0.000649913	BB	1	2	2	6796	0.000294291	BB	0	0	0	17
			D	0	3	3	3246	0.000924214	DD	13	5	18	9694	0.00185682	DD	0	1	1	2692	0.000371471	DD	0	0	0	2722	0	DD	0	2	2	4839	0.000413309	DD	2	4	4	3164	0.00126422	DD	0	2	2	4008	0.000499002	DD	3	6	6	2869
Heat Stress	9LCCnv8T	C3216-8-4	A	1	1	1	2831	0.000353232	AA	2	9	11	3210	0.00342679	AA	1	3	3	3331	0.00090063	AA	1	1	1	3367	0.000297	AA	0	2	2	5727	0.000349223	AA	2	3	4	3539	0.00113026	AA	0	2	2	6761	0.000295814	AA	2	5	6	8189
			B	0	2	2	6865	0.000291333	BB	0	23	23	5946	0.00386815	BB	1	1	1	3680	0.000271739	BB	0	2	2	3718	0.000537924	BB	0	6	6	6570	0.000913242	BB	3	3	3	4758	0.000630517	BB	0	6	6	8634	0.000694927	BB	0	0	0	16
			D	0	0	0	1233	0	DD	11	18	29	8176	0.00354697	DD	2	10	10	3567	0.00280348	DD	0	0	0	3616	0	DD	0	7	7	6357	0.00110115	DD	2	2	2	3262	0.000613121	DD	0	3	3	3920	0.000765306	DD	1	3	3	2620
Heat Stress	9LCCnv8T	C3216-8-5	A	0	2	2	402	0.00497512	AA	0	3	3	1373	0.002185	AA	1	0	1	428	0.00233645	AA	0	0	0	434	0	AA	0	2	2	3795	0.000527009	AA	0	0	0	2038	0	AA	0	2	2	3483	0.000574218	AA	0	0	0	238
			B	0	0	0	116	0	BB	0	8	8	1083	0.00738689	BB	0	0	0	489	0	BB	0	0	0	499	0	BB	0	0	0	3556	0	BB	2	4	4	2124	0.00188324	BB	0	4	4	4318	0.000926355	BB	0	0	0	2
			D	0	0	0	17	0	DD	0	6	6	2102	0.00285442	DD	1	1	1	484	0.00206612	DD	0	0	0	499	0	DD	0	0	0	2943	0	DD	1	2	2	2096	0.000954198	DD	0	0	0	2672	0	DD	0	0	0	54
Heat Stress	9LCCnv8T	C3387-2-4	A	0	2	2	2367	0.000844951	AA	4	8	8	2773	0.00288496	AA	1	1	1	2433	0.000411015	AA	1	0	1	2451	0.000407997	AA	0	0	0	4970	0	AA	2	4	4	2601	0.00153787	AA	1	4	4	7222	0.000553863	AA	3	8	8	8158
			B	0	2	2	3882	0.000515198	BB	2	21	22	5518	0.00398695	BB	2	2	2	2672	0.000748503	BB	1	2	3	2693	0.001114	BB	0	2	2	5451	0.000366905	BB	4	5	5	4044	0.0012364	BB	0	2	2	7101	0.00028165	BB	0	0	0	12
			D	0	0	0	706	0	DD	9	16	23	7750	0.00296774	DD	0	0	0	2668	0	DD	1	2	2	2703	0.000739919	DD	0	0	0	5516	0	DD	4	6	6	2603	0.00230503	DD	2	0	2	2233	0.000895656	DD	2	5	5	2530
Heat Stress	9LCCnv8T	C3387-2-5	A	0	0	0	1818	0	AA	1	7	7	1655	0.00422961	AA	1	5	5	3043	0.00164312	AA	0	0	0	3061	0	AA	0	2	2	3809	0.000525072	AA	0	2	2	2284	0.000875657	AA	1	6	6	6231	0.000962927	AA	6	7	7	8308
			B	0	0	0	1941	0	BB	3	3	6	2719	0.00220669	BB	0	4	4	3348	0.00119474	BB	0	0	0	3381	0	BB	0	11	11	3605	0.00305132	BB	7	7	9	3076	0.00292588	BB	0	3	3	6538	0.000458856	BB	0	0	0	17
			D	0	0	0	440	0	DD	7	9	16	4245	0.00376914	DD	1	5	5	3141	0.00159185	DD	3	4	5	3176	0.00157431	DD	0	6	6	3513	0.00170794	DD	1	1	1	2227	0.000449035	DD	0	1	1	4097	0.000244081	DD	2	6	6	2485
Heat Stress	9LCCnv8T	C3028-7-2	A	0	0	0	60	0	AA	2	7	7	3523	0.00198694	AA	1	3	3	881	0.00340522	AA	0	2	2	893	0.00223964	AA	0	0	0	3813	0	AA	0	1	1	3021	0.000331016	AA	0	3	3	7213	0.000415916	AA	2	6	6	6603
			B	0	3	3	4137	0.000725163	BB	1	18	19	6729	0.0028236	BB	0	0	0	1183	0	BB	0	0	0	1201	0	BB	1	3	3	5231	0.000573504	BB	1	1	1	4523	0.000221092	BB	0	4	4	6901	0.000579626	BB	0	0	0	11
			D	0	1	1	756	0.00132275	DD	11	20	31	8792	0.00352593	DD	0	0	0	694	0	DD	0	0	0	710	0	DD	0	2	2	5176	0.000386399	DD	3	1	3	3044	0.000985545	DD	0	2	2	2362	0.00084674	DD	2	3	3	2187
Heat Stress	9LCCnv8T	C3028-7-3	A	0	1	1	2837	0.000352485	AA	1	9	9	3076	0.00292588	AA	0	2	2	2736	0.000730994	AA	0	0	0	2755	0	AA	0	0	0	4648	0	AA	0	1	1	3248	0.000307882	AA	0	1	1	7898	0.000126614	AA	5	2	5	8039
			B	0	0	0	6226	0	BB	1	17	17	6262	0.00271479	BB	2	2	2	2927	0.000683293	BB	0	3	3	2949	0.00101729	BB	0	4	4	5562	0.000719166	BB	2	2	2	4590	0.00043573	BB	0	0	0	8128	0	BB	0	0	0	6
			D	0	0	0	1556	0	DD	25	13	37	8550	0.00432749	DD	1	1	1	3009	0.000332336	DD	0	2	2	3052	0.000655308	DD	0	2	2	5385	0.000371402	DD	0	5	5	3220	0.0015528	DD	0	1	1	4446	0.000224921	DD	0	1	1	2218
Heat Stress	9LCCnv8T	C3028-7-4	A	0	0	0	142	0	AA	4	10	11	4264	0.00257974	AA	1	1	1	2452	0.00040783	AA	0	2	2	2476	0.000807754	AA	0	0	0	4383	0	AA	1	1	1	2871	0.000348311	AA	2	2	4	6241	0.000640923	AA	10	10	13	10206
			B	0	5	5	10865	0.000460193	BB	5	28	32	8369	0.00382363	BB	0	1	1	2704	0.000369822	BB	0	0	0	2733	0	BB	0	4	4	5750	0.000695652	BB	9	9	11	4047	0.00271806	BB	0	0	0	5814	0	BB	0	0	0	6
			D	0	0	0	2668	0	DD	25	16	40	11096	0.0036049	DD	3	3	3	2786	0.00107681	DD	1	4	4	2812	0.00142248	DD	1	3	3	5620	0.000533808	DD	0	0	0	2720	0	DD	2	0	2	2779	0.000719683	DD	2	8	8	3005
Heat Stress	9LCCnv8T	C3028-7-5	A	0	2	2	1206	0.00165837	AA	0	11	11	2330	0.00472103	AA	0	2	2	2542	0.000786782	AA	0	5	5	2562	0.0019516	AA	0	0	0	2859	0	AA	0	2	2	1798	0.00111235	AA	1	3	3	5514	0.00054407	AA	3	7	8	4396
			B	1	6	6	5297	0.00113272	BB	1	8	9	4611	0.00195185	BB	0	2	2	2988	0.000669344	BB	1	1	1	3018	0.000331345	BB	0	1	1	4378	0.000228415	BB	3	4	5	2692	0.00185736	BB	0	4	4	5306	0.000753864	BB	0	0	0	6
			D	0	0	0	783	0	DD	15	15	26	6776	0.00383707	DD	2	2	2	2826	0.000707714	DD	0	0	0	2855	0	DD	1	3	3	4486	0.000668747	DD	0	0	0	1814	0	DD	0	2	2	2634	0.000759301	DD	2	2	3	1283
Heat Stress	9LCCnv8T	C3216-4-5	A	0	6	6	3356	0.00178784	AA	3	1	3	2423	0.00123813	AA	0	2	2	1446	0.00138313	AA	0	2	2	1462	0.00136799	AA	0	0	0	54	0	AA	1	0	1	1054	0.000948767	AA	2	9	11	7265	0.00151411	AA	3	2	5	5966
			B	3	10	10	12471	0.00080186	BB	1	14	14	4962	0.00282144	BB	0	2	2	1685	0.00118694	BB	0	4	4	1698	0.00235571	BB	0	0	0	56	0	BB	2	3	3	1320	0.00227273	BB	0	4	4	4273	0.00093611	BB	0	0	0	8
			D	0	0	0	2266	0	DD	11	16	27	7225	0.00373702	DD	0	0	0	1656	0	DD	1	3	3	1672	0.00179426	DD	0	0	0	58	0	DD	3	3	3	935	0.00320856	DD	0	1	1	3060	0.000326797	DD	0	0	0	1703
Heat Stress	9LCCnv8T	C3216-5-1	A	0	0	0	422	0	AA	0	2	2	1329	0.00150489	AA	2	2	2	1282	0.00156006	AA	0	2	2	1295	0.0015444	AA	0	2	2	2470	0.000809717	AA	0	0	0	767	0	AA	0	2	2	3641	0.0005493	AA	1	1	1	398
			B	0	0	0	404	0	BB	4	5	7	1950	0.00358974	BB	1	1	1	1418	0.000705219	BB	0	0	0	1438	0	BB	0	0	0	2299	0	BB	1	4	4	861	0.00464576	BB	0	8	8	5478	0.00146039	BB	0	0	0	4
			D	0	0	0	37	0	DD	8	9	16	3081	0.00519312	DD	1	1	1	1302	0.000768049	DD	0	0	0	1321	0	DD	0	2	2	2245	0.000890869	DD	0	0	0	765	0	DD	0	0	0	3400	0	DD	0	1	1	123
Heat Stress	9LCCnv8T	C3216-5-2	A	0	0	0	894	0	AA	1	2	2	2581	0.000774893	AA	0	0	0	2168	0	AA	0	2	2	2188	0.000914077	AA	0	0	0	2656	0	AA	1	1	1	2048	0.000488281	AA	0	6	6	6622	0.000906071	AA	6	6	9	7562
			B	0	6	6	8518	0.000704391	BB	0	17	17	5367	0.00316751	BB	1	3	3	2211	0.00135685	BB	0	2	2	2243	0.000891663	BB	0	0	0	4114	0	BB	4	5	5	2837	0.00176243	BB	1	1	1	3533	0.000283046	BB	0	0	0	5
			D	0	0	0	1211	0	DD	11	12	23	6697	0.00343437	DD	1	1	1	2252	0.00044405	DD	3	5	5	2296	0.0021777	DD	0	0	0	4250	0	DD	0	2	2	2071	0.000965717	DD	0	0	0	4008	0	DD	1	1	1	2425
Heat Stress	9LCCnv8T	C3216-5-3	A	0	4	4	2393	0.00167154	AA	2	6	6	2202	0.0027248	AA	2	8	8	3221	0.0024837	AA	0	0	0	3256	0	AA	1	1	1	3995	0.000250313	AA	0	4	4	3328	0.00120192	AA	0	4	4	7432	0.000538213	AA	9	9	14	8603
			B	1	15	15	9911	0.00151347	BB	2	7	9	3651	0.00246508	BB	2	5	5	3618	0.00138198	BB	1	1	1	3666	0.000272777	BB	0	0	0	5920	0	BB	3	3	4	4417	0.000905592	BB	0	3	3	9944	0.000301689	BB	0	0	0	13
			D	1	3	3	3151	0.000952079	DD	11	11	22	5651	0.00389312	DD	3	12	12	3496	0.00343249	DD	1	2	3	3544	0.000846501	DD	2	4	6	5739	0.00104548	DD	3	1	3	3385	0.000886263	DD	0	2	2	4388	0.000455789	DD	2	4	4	2757
Heat Stress	9LCCnv8T	C3216-5-4	A	1	1	2	3353	0.000596481	AA	0	0	0	21	0	AA	1	1	1	2733	0.000365898	AA	0	0	0	2754	0	AA	0	0	0	3259	0	AA	0	0	0	3069	0	AA	0	7	7	7359	0.000951216	AA	8	8	12	10534
			B	1	3	3	10895	0.000275356	BB	0	0	0	12	0	BB	2	1	2	2824	0.000708215	BB	1	0	1	2860	0.00034965	BB	0	3	3	5357	0.000560015	BB	2	7	7	4025	0.00173913	BB	0	8	8	12605	0.000634669	BB	0	0	0	4
			D	0	0	0	2765	0	DD	1	1	1	47	0.0212766	DD	3	5	5	2770	0.00180505	DD	1	1	1	2797	0.000357526	DD	0	2	2	5651	0.00035392	DD	2	2	2	2902	0.00068918	DD	0	0	0	3586	0	DD	3	5	5	3293
Heat Stress	9LCCnv8T	C3216-5-5	A	0	3	3	3826	0.000784109	AA	5	11	13	2420	0.0053719	AA	3	7	7	3296	0.00212379	AA	0	3	3	3335	0.00089955	AA	0	6	6	5089	0.00117901	AA	2	4	4	3745	0.00106809	AA	0	6	6	8988	0.000667557	AA	5	5	5	6769
			B	1	4	4	17723	0.000225695	BB	0	17	17	3992	0.00425852	BB	2	4	4	3378	0.00118413	BB	0	4	4	3417	0.00117062	BB	0	0	0	5762	0	BB	6	4	6	5364	0.00111857	BB	1	11	11	5089	0.00216152	BB	0	0	0	13
			D	0	0	0	4296	0	DD	15	15	29	6211	0.00466914	DD	2	2	2	3525	0.000567376	DD	1	3	3	3572	0.000839866	DD	0	2	2	5725	0.000349345	DD	3	5	5	3396	0.00147232	DD	0	4	4	5668	0.000705716	DD	1	0	1	2110
Heat Stress	9LCCnv8T	C3216-7-1	A	0	3	3	4520	0.000663717	AA	1	5	6	3354	0.00178891	AA	5	15	15	3218	0.00466128	AA	0	2	2	3249	0.000615574	AA	0	2	2	4342	0.000460617	AA	1	2	2	3342	0.000598444	AA	0	8	8	7386	0.00108313	AA	8	7	10	7945
			B	1	18	18	16378	0.00109904	BB	5	21	23	6617	0.0034759	BB	2	6	6	3608	0.00166297	BB	2	2	2	3635	0.000550206	BB	1	7	7	5979	0.00117076	BB	7	8	10	5083	0.00196734	BB	0	1	1	7053	0.000141784	BB	0	0	0	6
			D	0	1	1	3196	0.000312891	DD	8	11	16	9775	0.00163683	DD	6	6	6	3545	0.00169252	DD	1	0	1	3599	0.000277855	DD	0	2	2	6065	0.000329761	DD	2	5	5	3206	0.00155958	DD	2	0	2	3867	0.000517197	DD	5	5	5	2555
Heat Stress	9LCCnv8T	C3216-7-2	A	0	0	0	92	0	AA	0	0	0	249	0	AA	0	0	0	176	0	AA	0	0	0	182	0	AA	0	2	2	4207	0.000475398	AA	1	1	1	2095	0.000477327	AA	0	3	3	3006	0.000998004	AA	0	0	0	51
			B	0	0	0	165	0	BB	0	0	0	96	0	BB	0	0	0	270	0	BB	0	0	0	274	0	BB	0	0	0	3681	0	BB	0	0	0	1486	0	BB	0	0	0	2467	0	BB	0	0	0	8
			D	0	0	0	29	0	DD	0	0	0	234	0	DD	0	0	0	165	0	DD	0	0	0	174	0	DD	0	0	0	3175	0	DD	0	2	2	2052	0.000974659	DD	0	1	1	2933	0.000340948	DD	0	0	0	15
Heat Stress	9LCCnv8T	C3216-7-3	A	1	5	5	5651	0.000884799	AA	4	11	12	3731	0.0032163	AA	1	2	2	2666	0.000750188	AA	0	0	0	2705	0	AA	0	6	6	5276	0.00113723	AA	2	4	4	3534	0.00113186	AA	1	8	8	9706	0.000824232	AA	4	9	11	7392
			B	1	7	7	11964	0.000585089	BB	2	21	22	6984	0.00315006	BB	3	4	5	2922	0.00171116	BB	0	2	2	2949	0.000678196	BB	0	2	2	6211	0.000322009	BB	1	2	2	4975	0.00040201	BB	2	2	4	5374	0.000744325	BB	0	0	0	14
			D	0	2	2	2484	0.000805153	DD	14	12	25	9583	0.00260879	DD	4	6	6	2766	0.0021692	DD	0	2	2	2811	0.000711491	DD	0	0	0	5922	0	DD	1	1	1	3215	0.000311042	DD	0	0	0	6001	0	DD	2	4	4	2300
Heat Stress	9LCCnv8T	C3216-7-4	A	0	5	5	3918	0.00127616	AA	0	3	3	2049	0.00146413	AA	2	7	7	3220	0.00217391	AA	3	6	6	3263	0.0018388	AA	0	2	2	5132	0.000389712	AA	2	4	4	3478	0.00115009	AA	0	0	0	7311	0	AA	7	16	16	8475
			B	2	6	6	12321	0.000486973	BB	1	13	13	3509	0.00370476	BB	1	5	5	3576	0.00139821	BB	0	6	6	3608	0.00166297	BB	1	4	5	5511	0.000907276	BB	3	4	4	4940	0.000809717	BB	0	2	2	6972	0.000286862	BB	0	0	0	21
			D	0	3	3	3186	0.00094162	DD	11	7	17	5354	0.0031752	DD	2	2	2	3487	0.000573559	DD	2	3	5	3532	0.00141563	DD	1	2	2	5320	0.00037594	DD	3	5	5	3246	0.00154036	DD	0	2	2	3835	0.000521512	DD	3	5	6	2528
Heat Stress	9LCCnv8T	C3216-7-5	A	0	2	2	3336	0.00059952	AA	2	6	7	2866	0.00244243	AA	3	3	5	2075	0.00240964	AA	0	0	0	2100	0	AA	0	2	2	4780	0.00041841	AA	2	4	4	2854	0.00140154	AA	0	6	6	6888	0.00087108	AA	3	4	6	7767
			B	6	11	12	9799	0.00122461	BB	5	10	15	5367	0.00279486	BB	3	3	5	2341	0.00213584	BB	0	0	0	2366	0	BB	0	0	0	5304	0	BB	2	4	4	4159	0.00096177	BB	0	0	0	3699	0	BB	0	0	0	10
			D	0	0	0	2504	0	DD	12	12	24	7667	0.0031303	DD	0	0	0	2258	0	DD	0	0	0	2286	0	DD	0	2	2	5690	0.000351494	DD	0	0	0	2660	0	DD	0	0	0	4182	0	DD	6	8	8	2519
Heat Stress	9LCCnv8T	C2376-1-4	A	0	6	6	1124	0.00533808	AA	1	6	6	2132	0.00281426	AA	0	8	8	1677	0.00477042	AA	0	4	4	1688	0.00236967	AA	0	8	8	1555	0.00514469	AA	1	5	5	757	0.00660502	AA	0	63	63	5066	0.0124358	AA	6	14	15	7290
			B	0	2	2	3601	0.000555401	BB	0	52	52	4249	0.0122382	BB	2	27	27	2117	0.0127539	BB	0	28	28	2137	0.0131025	BB	0	6	6	3100	0.00193548	BB	0	0	0	1060	0	BB	0	79	79	4914	0.0160765	BB	1	1	1	10
			D	0	3	3	371	0.00808625	DD	8	77	85	5265	0.0161443	DD	3	36	36	2112	0.0170455	DD	2	23	23	2133	0.0107829	DD	0	0	0	3087	0	DD	1	3	3	745	0.00402685	DD	0	14	14	2609	0.00536604	DD	1	1	1	2068
Heat Stress	9LCCnv8T	C2376-1-6	A	0	2	2	2991	0.000668673	AA	2	4	4	1744	0.00229358	AA	1	14	14	1486	0.00942127	AA	0	2	2	1508	0.00132626	AA	0	4	4	2798	0.00142959	AA	3	4	5	1046	0.00478011	AA	0	77	77	8650	0.00890173	AA	5	9	10	9273
			B	0	9	9	7418	0.00121327	BB	4	58	58	3304	0.0175545	BB	1	38	38	3450	0.0110145	BB	0	50	50	3474	0.0143926	BB	0	9	9	6358	0.00141554	BB	2	4	4	1453	0.00275292	BB	1	126	126	7824	0.0161043	BB	0	0	0	5
			D	0	2	2	1908	0.00104822	DD	13	42	52	4777	0.0108855	DD	6	42	44	3350	0.0131343	DD	1	25	25	3385	0.00738552	DD	0	16	16	6624	0.00241546	DD	0	0	0	875	0	DD	0	54	54	3224	0.0167494	DD	2	4	5	2750
Heat Stress	9LCCnv8T	C2376-1-7	A	0	4	4	2627	0.00152265	AA	0	5	5	1704	0.00293427	AA	2	11	11	1187	0.00926706	AA	1	4	4	1193	0.00335289	AA	0	0	0	2291	0	AA	1	2	2	654	0.0030581	AA	6	69	69	7015	0.00983607	AA	8	11	13	8941
			B	0	0	0	1009	0	BB	2	25	27	3225	0.00837209	BB	1	55	55	3000	0.0183333	BB	0	19	19	3031	0.00626856	BB	0	0	0	4933	0	BB	0	0	0	998	0	BB	0	95	95	6880	0.0138081	BB	0	0	0	6
			D	0	0	0	176	0	DD	19	61	79	5146	0.0153517	DD	2	31	32	2899	0.0110383	DD	0	23	23	2922	0.00787132	DD	0	2	2	4353	0.000459453	DD	0	2	2	547	0.00365631	DD	0	29	29	2389	0.012139	DD	0	3	3	2511
Heat Stress	9LCCnv8T	C2704-1-1	A	0	2	2	2092	0.000956023	AA	4	7	10	2596	0.00385208	AA	3	3	3	2189	0.00137049	AA	2	2	2	2210	0.000904977	AA	0	0	0	4057	0	AA	2	0	2	764	0.0026178	AA	0	0	0	6920	0	AA	4	8	9	7572
			B	1	6	6	4220	0.0014218	BB	3	24	24	5100	0.00470588	BB	2	4	4	2609	0.00153315	BB	1	4	4	2628	0.00152207	BB	0	0	0	4652	0	BB	3	5	5	1209	0.00413565	BB	0	0	0	6829	0	BB	0	0	0	10
			D	0	0	0	754	0	DD	12	24	36	6764	0.00532229	DD	4	3	4	2551	0.00156801	DD	1	1	1	2583	0.000387147	DD	0	0	0	4765	0	DD	0	0	0	704	0	DD	2	0	2	3340	0.000598802	DD	1	2	3	2665
Heat Stress	9LCCnv8T	C2704-1-2	A	0	0	0	3249	0	AA	0	23	23	4364	0.00527039	AA	1	3	3	1549	0.00193673	AA	0	2	2	1558	0.0012837	AA	0	0	0	2448	0	AA	0	0	0	411	0	AA	0	2	2	5449	0.00036704	AA	5	9	9	8249
			B	1	3	3	3970	0.000755668	BB	7	26	33	8270	0.00399033	BB	1	5	5	2048	0.00244141	BB	1	1	1	2061	0.000485201	BB	0	0	0	3210	0	BB	1	1	1	605	0.00165289	BB	0	2	2	5104	0.00039185	BB	0	0	0	8
			D	0	0	0	714	0	DD	46	18	62	11507	0.00538802	DD	0	4	4	2000	0.002	DD	0	0	0	2019	0	DD	0	3	3	3036	0.000988142	DD	0	0	0	382	0	DD	0	0	0	1825	0	DD	1	2	2	2462
Heat Stress	9LCCnv8T	C2704-1-3	A	0	0	0	2982	0	AA	1	2	3	1551	0.00193424	AA	1	1	1	1584	0.000631313	AA	0	0	0	1595	0	AA	0	0	0	3384	0	AA	0	0	0	1066	0	AA	0	2	2	8191	0.00024417	AA	4	4	6	9772
			B	1	14	15	11939	0.00125639	BB	3	17	17	3096	0.00549096	BB	0	2	2	1929	0.00103681	BB	0	0	0	1938	0	BB	0	4	4	6253	0.000639693	BB	0	2	2	1642	0.00121803	BB	0	2	2	8153	0.000245308	BB	0	0	0	4
			D	1	3	3	1520	0.00197368	DD	7	10	15	4327	0.00346661	DD	1	2	3	1994	0.00150451	DD	2	0	2	2026	0.000987167	DD	0	6	6	6011	0.00099817	DD	0	1	1	1125	0.000888889	DD	0	2	2	3444	0.00058072	DD	0	2	2	2871
Heat Stress	9LCCnv8T	C2704-1-4	A	0	4	4	4156	0.000962464	AA	0	9	9	2994	0.00300601	AA	0	0	0	1058	0	AA	0	0	0	1062	0	AA	0	0	0	551	0	AA	0	0	0	436	0	AA	0	2	2	6603	0.000302893	AA	5	6	7	7052
			B	2	2	2	7573	0.000264096	BB	3	17	19	5941	0.00319811	BB	0	2	2	1595	0.00125392	BB	2	5	5	1602	0.0031211	BB	0	2	2	1273	0.00157109	BB	0	0	0	588	0	BB	0	7	7	6486	0.00107925	BB	0	0	0	4
			D	0	0	0	917	0	DD	15	21	35	7758	0.00451147	DD	2	3	3	1568	0.00191327	DD	0	1	1	1578	0.000633714	DD	0	0	0	1038	0	DD	1	1	1	361	0.00277008	DD	0	0	0	2419	0	DD	1	3	4	2050
Heat Stress	9LCCnv8T	6920-1-1	A	0	5	5	3237	0.00154464	AA	2	4	4	1929	0.00207361	AA	3	10	12	2056	0.00583658	AA	2	7	9	2071	0.00434573	AA	0	2	2	2951	0.000677736	AA	0	0	0	486	0	AA	1	72	72	7193	0.0100097	AA	5	7	8	7996
			B	2	22	22	12416	0.00177191	BB	3	31	31	4041	0.00767137	BB	0	28	28	2586	0.0108275	BB	0	9	9	2609	0.0034496	BB	0	7	7	4763	0.00146966	BB	0	2	2	737	0.0027137	BB	0	106	106	7056	0.0150227	BB	0	0	0	12
			D	0	2	2	2155	0.000928074	DD	16	93	107	5405	0.0197965	DD	1	17	17	2503	0.00679185	DD	1	14	14	2542	0.00550747	DD	0	10	10	4954	0.00201857	DD	1	1	1	486	0.00205761	DD	0	2	2	1184	0.00168919	DD	3	5	6	2692
Heat Stress	9LCCnv8T	6920-1-2	A	0	5	5	2628	0.00190259	AA	0	2	2	1640	0.00121951	AA	0	12	12	818	0.0146699	AA	0	2	2	827	0.00241838	AA	0	4	4	3155	0.00126783	AA	0	0	0	384	0	AA	0	98	98	4977	0.0196906	AA	5	19	20	9554
			B	2	4	5	5361	0.000932662	BB	3	48	50	3524	0.0141884	BB	1	28	28	1058	0.026465	BB	0	5	5	1069	0.00467727	BB	1	13	13	5147	0.00252574	BB	1	1	1	541	0.00184843	BB	0	91	91	4640	0.0196121	BB	0	0	0	9
			D	0	0	0	904	0	DD	5	64	69	4901	0.0140788	DD	1	6	6	1024	0.00585938	DD	0	11	11	1041	0.0105668	DD	0	4	4	5074	0.000788333	DD	0	0	0	314	0	DD	0	15	15	759	0.0197628	DD	0	7	7	2808
Heat Stress	9LCCnv8T	6920-1-4	A	0	3	3	972	0.00308642	AA	0	0	0	241	0	AA	0	22	22	849	0.0259128	AA	0	2	2	859	0.00232829	AA	0	8	8	1207	0.006628	AA	0	2	2	509	0.00392927	AA	6	180	180	5145	0.0349854	AA	1	5	5	2753
			B	2	17	19	4363	0.0043548	BB	2	7	7	401	0.0174564	BB	0	24	24	1088	0.0220588	BB	0	7	7	1109	0.00631199	BB	0	2	2	2014	0.000993049	BB	1	1	1	788	0.00126904	BB	0	197	197	5075	0.0388177	BB	0	0	0	5
			D	0	6	6	631	0.00950872	DD	2	4	6	589	0.0101868	DD	0	14	14	1120	0.0125	DD	0	3	3	1142	0.00262697	DD	0	2	2	1827	0.00109469	DD	0	0	0	493	0	DD	0	24	24	1138	0.0210896	DD	0	2	2	770
Heat Stress	9LCCnv8T	6920-1-5	A	0	10	10	1152	0.00868056	AA	0	0	0	124	0	AA	0	16	16	469	0.0341151	AA	0	2	2	473	0.00422833	AA	0	0	0	11	0	AA	0	0	0	15	0	AA	2	97	97	1961	0.0494646	AA	0	2	2	1885
			B	1	1	1	1001	0.000999001	BB	0	3	3	166	0.0180723	BB	0	23	23	641	0.0358814	BB	0	10	10	653	0.0153139	BB	0	0	0	17	0	BB	0	0	0	8	0	0/8	6	150	150	1928	0.0778008	BB	NA	NA	NA	-
			D	0	2	2	139	0.0143885	DD	1	8	9	374	0.0240642	DD	1	13	14	650	0.0215385	DD	0	18	18	654	0.0275229	DD	0	0	0	16	0	DD	0	0	0	11	0	DD	2	15	15	330	0.0454545	DD	1	2	2	397
[truncated: 3 more columns]
