# Supplementary material for: Expanding the range of editable targets in the wheat genome using the variants of the Cas12a and Cas9 nucleases
Source: Plant Biotechnol J. 2021 Jul 28;19(12):2428–41. doi: 10.1111/pbi.13669 (PMC8633491; doi:10.1111/pbi.13669)
Supplement: Supplementary file 13 — Table S8 The NGS‐based gene editing efficiency analyses of improved LbCas12a constructs in wheat protoplasts [file PBI-19-2428-s003.xlsx]

## Sheet: Efficency_summary
Table S8. The NGS-based gene editing efficiency analyses of improved LbCas12a constructs in wheat protoplasts.
SPL16T2, the protoplast transformation efficiency is 41.6%
Constructs	Biological replicates	Genome	Insertion	Deletion	Insertion and deletion	Total reads	Ratio	Mean of biological replicates
9LCCnv	1	A	0	0	0	1781	0	0.00111015
	1	B	2	0	2	2802	0.0007
	1	D	0	1	1	1913	0.0005
	2	A	0	0	0	1888	0	0.000377844
	2	B	0	0	0	2684	0
	2	D	1	1	1	1790	0.0006
	3	A	0	0	0	1908	0	0.000688091
	3	B	0	2	2	2967	0.0007
	3	D	0	0	0	2112	0
	4	A	0	2	2	2219	0.0009	0.00124053
	4	B	0	2	2	3298	0.0006
	4	D	0	0	0	2234	0
9LCCe	1	A	1	1	1	1634	0.0006	0.00288808
9LCCe	1	B	1	5	5	1835	0.0027
9LCCe	1	D	0	0	0	1525	0
9LCCe	2	A	2	2	4	1995	0.002	0.00386108
9LCCe	2	B	1	3	3	3370	0.0009
9LCCe	2	D	0	5	5	2106	0.0024
9LCCe	3	A	0	2	2	1654	0.0012	0.00261809
9LCCe	3	B	0	2	2	2181	0.0009
9LCCe	3	D	0	2	2	1674	0.0012
9LCCe	4	A	0	4	4	1669	0.0024	0.00375836
9LCCe	4	B	2	5	6	2825	0.0021
9LCCe	4	D	0	0	0	1902	0
9LCCe	5	A	0	0	0	2273	0	0.00232452
9LCCe	5	B	0	4	4	3672	0.0011
9LCCe	5	D	2	4	4	2328	0.0017
9LCCe2	1	A	0	0	0	1424	0	0.00110395
		B	0	0	0	1429	0
		D	0	2	2	1502	0.0013
	2	A	0	2	2	2285	0.0009	0.00185577
	2	B	0	4	4	3220	0.0012
	2	D	0	0	0	2267	0
	3	A	0	0	0	1663	0	0
	3	B	0	0	0	2632	0
	3	D	0	0	0	1776	0
	4	A	0	0	0	1973	0	0
	4	B	0	0	0	3094	0
	4	D	0	0	0	2050	0
	5	A	0	0	0	1646	0	0.00184167
	5	B	0	4	4	2018	0.002
	5	D	0	0	0	1557	0
9LCCop	1	A	0	4	4	1976	0.002	0.00701546
9LCCop	1	B	0	4	4	2712	0.0015
9LCCop	1	D	0	12	12	2165	0.0055
9LCCop	2	A	2	0	2	2046	0.001	0.00158335
9LCCop	2	B	0	3	3	3327	0.0009
9LCCop	2	D	0	0	0	2218	0
9LCCop	3	A	0	0	0	1811	0	0.00181559
9LCCop	3	B	1	1	1	2966	0.0003
9LCCop	3	D	0	4	4	1843	0.0022
9LCCop	4	A	0	4	4	2067	0.0019	0.00552235
9LCCop	4	B	2	12	12	3208	0.0037
9LCCop	4	D	1	1	1	2125	0.0005
9LCCop	5	A	0	2	2	1672	0.0012	0.00399431
9LCCop	5	B	0	4	4	3039	0.0013
9LCCop	5	D	1	5	5	1909	0.0026
9LCCop2	1	A	0	1	1	1677	0.0006	0.000810741
9LCCop2	1	B	0	0	0	2528	0
9LCCop2	1	D	0	1	1	1725	0.0006
9LCCop2	2	A	1	1	2	1475	0.0014	0.00391745
9LCCop2	2	B	4	1	5	1942	0.0026
9LCCop2	2	D	1	0	1	1492	0.0007
9LCCop2	3	A	0	2	2	1604	0.0012	0.000820986
9LCCop2	3	B	0	0	0	2477	0
9LCCop2	3	D	0	0	0	1775	0
9LCCop2	4	A	0	2	2	1534	0.0013	0.00193313
9LCCop2	4	B	0	1	1	1675	0.0006
9LCCop2	4	D	0	1	1	1765	0.0006
9LCCop2	5	A	0	2	2	1872	0.0011	0.00250401
9LCCop2	5	B	1	4	4	2808	0.0014
9LCCop2	5	D	0	1	1	2040	0.0005
GW2T6, the protoplast transformation efficiency is 37.1%
Constructs	Biological replicates	Genome	Insertion	Deletion	Insertion and deletion	Total reads	Ratio	Mean of biological replicates
9LCCnv	1	A	2	78	80	14743	0.0054263	0.0176066
	1	B	9	66	71	13917	0.00510167
	1	D	0	100	100	9766	0.0102396
	2	A	45	275	291	20300	0.014335	0.0413366
	2	B	34	313	346	19928	0.0173625
	2	D	35	122	157	11546	0.0135978
	3	A	1	113	114	25374	0.00449279	0.0199031
	3	B	38	247	268	26822	0.0099918
	3	D	5	105	110	14434	0.0076209
	3	A	4	195	198	16075	0.0123173	0.0223099
	3	B	28	72	100	19926	0.00501857
	3	D	2	28	30	3627	0.0082713
	4	A	1	125	125	21874	0.00571455	0.0279033
	4	B	67	276	309	22495	0.0137364
	4	D	2	132	134	10499	0.0127631
9LCCe	1	A	96	2274	2300	24617	0.0934314	0.259702
9LCCe	1	B	140	2630	2768	26496	0.104469
9LCCe	1	D	75	1083	1153	13454	0.0856994
9LCCe	2	A	36	636	652	21631	0.0301419	0.0959594
9LCCe	2	B	46	916	916	20779	0.044083
9LCCe	2	D	38	384	384	12420	0.0309179
9LCCe	3	A	215	1815	1980	19725	0.10038	0.252531
9LCCe	3	B	269	1757	1865	19455	0.0958622
9LCCe	3	D	32	882	904	11509	0.0785472
9LCCe	4	A	104	1115	1191	15663	0.0760391	0.213007
9LCCe	4	B	104	1131	1211	14755	0.0820739
9LCCe	4	D	30	722	738	9316	0.0792185
9LCCe	5	A	123	1704	1787	19549	0.0914113	0.246608
9LCCe	5	B	133	1726	1846	19559	0.0943811
9LCCe	5	D	123	961	1051	12088	0.0869457
9LCCe2	1	A	30	320	349	24203	0.0144197	0.0252616
		B	9	146	150	24022	0.00624428
		D	10	65	75	13021	0.00575993
	2	A	11	135	142	22291	0.00637028	0.0232812
	2	B	51	258	278	21833	0.012733
	2	D	7	39	46	9828	0.0046805
	3	A	2	211	211	17366	0.0121502	0.0313774
	3	B	3	187	187	16375	0.0114198
	3	D	22	108	108	9726	0.0111043
	4	A	3	82	84	20115	0.00417599	0.01106
	4	B	29	47	76	20350	0.00373464
	4	D	4	53	57	12420	0.00458937
	5	A	24	81	104	18775	0.00553928	0.0242899
	5	B	0	193	193	17816	0.010833
	5	D	1	118	118	9461	0.0124723
9LCCop	1	A	46	848	882	22496	0.039207	0.112484
9LCCop	1	B	164	814	880	23098	0.0380985
9LCCop	1	D	25	650	675	12803	0.052722
9LCCop	2	A	86	1039	1106	22519	0.0491141	0.151349
9LCCop	2	B	95	1453	1547	22650	0.0683002
9LCCop	2	D	73	698	770	15792	0.0487589
9LCCop	3	A	3	238	241	17954	0.0134232	0.048126
9LCCop	3	B	36	333	368	17660	0.0208381
9LCCop	3	D	16	176	192	9248	0.0207612
9LCCop	4	A	20	491	510	21656	0.0235501	0.0793156
9LCCop	4	B	105	644	749	21582	0.0347048
9LCCop	4	D	14	308	314	10218	0.0307301
9LCCop	5	A	31	395	424	17636	0.0240417	0.0799703
9LCCop	5	B	18	539	557	18077	0.0308126
9LCCop	5	D	34	320	332	8542	0.0388668
9LCCop2	1	A	22	6	26	19734	0.00131752	0.00275645
9LCCop2	1	B	2	14	15	19647	0.000763475
9LCCop2	1	D	3	9	9	9512	0.000946173
9LCCop2	2	A	0	64	64	20865	0.00306734	0.00565351
9LCCop2	2	B	0	19	19	21067	0.000901884
9LCCop2	2	D	1	24	25	9559	0.00261534
9LCCop2	3	A	2	37	37	20479	0.00180673	0.00743337
9LCCop2	3	B	0	60	60	22752	0.00263713
9LCCop2	3	D	0	34	34	4271	0.00796066
9LCCop2	4	A	0	82	82	28132	0.00291483	0.0072124
9LCCop2	4	B	3	79	81	27687	0.00292556
9LCCop2	4	D	9	10	19	12198	0.00155763
9LCCop2	5	A	17	39	56	20051	0.00279288	0.00577917
9LCCop2	5	B	0	43	43	18591	0.00231295
9LCCop2	5	D	1	7	8	11263	0.00071029
