# Supplementary material for: Expanding the range of editable targets in the wheat genome using the variants of the Cas12a and Cas9 nucleases
Source: Plant Biotechnol J. 2021 Jul 28;19(12):2428–41. doi: 10.1111/pbi.13669 (PMC8633491; doi:10.1111/pbi.13669)
Supplement: Supplementary file 14 — Table S9 The NGS‐based gene editing efficiency analyses of LbCas12a‐RVR constructs in wheat protoplasts [file PBI-19-2428-s017.xlsx]

## Sheet: Sheet1
Table S9. The NGS-based gene editing efficiency analyses of pA9LbCas12aRVRCr (9LCCRVR) constructs in wheat protoplasts.
			Replicate 1			Replicate 2			Replicate 3
Target	PAM	Chr.	#mutated reads	#total reads	Percentage	#mutated reads	#total reads	Percentage	#mutated reads	#total reads	Percentage
GSE5T9	TTTV	1A	0	9009	0	0	10251	0	0	18197	0	Transformation efficiency 50%
		1B	-	-	-	-	-	-	-	-	-
		1D	0	3909	0	0	4435	0	0	7193	0
GW2T6	TTTC	6A	8	13941	0.00114769	1	8641	0.000231455	0	6605	0
		6B	14	15941	0.00175648	0	9029	0	10	7137	0.0028023
		6D	2	3917	0.00102119	8	2464	0.00649351	2	1556	0.00257069
PDST16	TTTV	4A	0	3747	0	0	3286	0	1	3930	0.000508906
		4B	0	754	0	0	584	0	0	758	0
		4D	0	3824	0	1	2919	0.000685166	0	3734	0
An1T12	TATC	2A	2	3055	0.00184933	8	4882	0.00462902	44	4048	0.030705	Transformation efficiency 35.4%
		2B	11	3517	0.00883521	5	5482	0.00257649	10	4008	0.00704805
		2D	0	2153	0	15	3015	0.014054	5	2879	0.00490597
An1T13	TATC	2A	3	1698	0.00499092	7	1669	0.0118478	4	2070	0.00545866
		2B	2	1772	0.00318833	1	1387	0.00203667	2	1581	0.00357351
		2D	0	1406	0	0	1351	0	1	1648	0.00171411
