# Supplementary material for: Expanding the range of editable targets in the wheat genome using the variants of the Cas12a and Cas9 nucleases
Source: Plant Biotechnol J. 2021 Jul 28;19(12):2428–41. doi: 10.1111/pbi.13669 (PMC8633491; doi:10.1111/pbi.13669)
Supplement: Supplementary file 15 — Table S10 The NGS‐based off‐target analyses of LbCas12a and LbCas12a‐RVR constructs [file PBI-19-2428-s005.xlsx]

## Sheet: Efficency_summary1-2
Table S10. The NGS-based off-target analyses of LbCas12a and LbCas12a-RVR targets.
	Replicate 1					Replicate 2
Off-target name	insertion	deletion	insertion and deletion	total reads	Ratio	insertion	deletion	insertion and deletion	total reads	Ratio
An1T12_5B	0	2	2	7338	0.000272554	0	0	0	7784	0
GS3T11_4D	0	4	4	13844	0.000288934	0	8	8	21717	0.000368375
GW7T13_7D	2	15	15	62173	0.000241262	0	0	0	74	0
GW7T14_2B	0	8	8	9177	0.000871745	0	7	7	10807	0.000647728
GW7T14_4B	1	5	5	16165	0.00030931	0	14	14	21297	0.00065737
GSE5T9_3A	2	0	2	1784	0.00112108	0	2	2	2162	0.000925069
PDST16_2A	0	0	0	577	0	1	0	1	642	0.00155763
PDST16_5A	0	4	4	8140	0.0004914	1	4	4	26341	0.000151855
PDST16_7D	0	3	3	3520	0.000852273	2	4	5	17432	0.000286829
GW2T6_6A*	381	932	1303	25131	0.0518483	440	971	1401	26537	0.0527942
GW2T6_6B*	515	1111	1596	26896	0.0593397	636	1254	1870	31244	0.0598515
* The chosen off target postions of GW2T6 on chromosome 6A and 6B fall into the Triticum aestivum Retrotransposons (Long terminal repeats, LTR) based on blast results from website http://botserv2.uzh.ch/kelldata/trep-db/blast/. The high frequency insertions and deletions are from the variance of different copy of transposons.
