# Supplementary material for: Expanding the range of editable targets in the wheat genome using the variants of the Cas12a and Cas9 nucleases
Source: Plant Biotechnol J. 2021 Jul 28;19(12):2428–41. doi: 10.1111/pbi.13669 (PMC8633491; doi:10.1111/pbi.13669)
Supplement: Supplementary file 16 — Table S11 The NGS‐based gene editing efficiency analyses of Cas9 variants in wheat protoplasts [file PBI-19-2428-s018.xlsx]

## Sheet: Sheet1
Table S11. The NGS-based gene editing efficiency analyses of Cas9 variants in wheat protoplasts.
Targets/PAM	Cas9 variants	Biological repeat	insertion	deletion	insertion and deletion	total reads	Efficiency	Transformation efficiency	Normalized editing efficiency	Averaged and normalized
GFPT4 CGG	xCas9	1	1	19	20	1248	0.0160256	0.424	0.0377963	0.0300681
		2	1	17	17	955	0.017801	0.424	0.0419836
		3	0	4	4	905	0.00441989	0.424	0.0104243
	Cas9NG	1	0	17	17	349	0.0487106	0.265	0.183814	0.230384
	Cas9NG	2	0	21	21	316	0.0664557	0.265	0.250776
	Cas9NG	3	0	24	24	353	0.0679887	0.265	0.256561
GFPT5 GGG	xCas9	1	10	35	45	423	0.106383	0.424	0.250903	0.178776
GFPT5	xCas9	2	7	41	48	647	0.0741886	0.424	0.174973
GFPT5	xCas9	3	6	28	34	726	0.046832	0.424	0.110453
GFPT5	Cas9NG	1	1	2	3	287	0.010453	0.265	0.0394451	0.0324396
GFPT5	Cas9NG	2	1	1	2	263	0.00760456	0.265	0.0286965
GFPT5	Cas9NG	3	0	3	3	388	0.00773196	0.265	0.0291772
GFPT6 GGA	xCas9	1	0	0	0	667	0	0.424	0	0.004069
GFPT6	xCas9	2	1	2	3	1060	0.00283019	0.424	0.00667497
GFPT6	xCas9	3	2	1	3	1279	0.00234558	0.424	0.00553203
GFPT6	Cas9NG	1	0	1	1	487	0.00205339	0.265	0.00774863	0.00585856
GFPT6	Cas9NG	2	0	1	1	384	0.00260417	0.265	0.00982704
GFPT6	Cas9NG	3	0	0	0	387	0	0.265	0
GFPT7 CGT	xCas9	1	0	4	4	672	0.00595238	0.424	0.0140386	0.00885512
GFPT7	xCas9	2	0	1	1	1043	0.000958773	0.424	0.00226126
GFPT7	xCas9	3	2	2	4	919	0.00435256	0.424	0.0102655
GFPT7	Cas9NG	1	5	11	16	332	0.0481928	0.265	0.18186	0.132015
GFPT7	Cas9NG	2	6	6	12	306	0.0392157	0.265	0.147984
GFPT7	Cas9NG	3	0	4	4	228	0.0175439	0.265	0.0662032
GFPT9 GGT	xCas9	1	1	20	21	850	0.0247059	0.424	0.0582686	0.0230752
GFPT9	xCas9	2	1	3	4	861	0.00464576	0.424	0.010957
GFPT9	xCas9	3	0	0	0	1060	0	0.424	0
GFPT9	Cas9NG	1	1	22	23	367	0.0626703	0.265	0.236492	0.193983
GFPT9	Cas9NG	2	1	17	18	261	0.0689655	0.265	0.260247
GFPT9	Cas9NG	3	1	6	7	310	0.0225806	0.265	0.08521
GFPT10 TGC	xCas9	1	0	0	0	555	0	0.424	0	0.000561947
GFPT10	xCas9	2	0	1	1	1399	0.000714796	0.424	0.00168584
GFPT10	xCas9	3	0	0	0	1171	0	0.424	0
GFPT10	Cas9NG	1	1	0	1	337	0.00296736	0.265	0.0111976	0.0457454
GFPT10	Cas9NG	2	3	3	5	294	0.0170068	0.265	0.0641766
GFPT10	Cas9NG	3	1	3	4	244	0.0163934	0.265	0.061862
GFPT13 TGG	Cas9	1	13	5	18	942	0.0191083	0.424	0.0450667	0.020474
	Cas9	2	2	1	3	964	0.00311203	0.424	0.0073397
	Cas9	3	2	3	5	1308	0.00382263	0.424	0.00901564
	xCas9	1	2	3	5	801	0.0062422	0.424	0.0147222	0.00639889
	xCas9	2	1	1	1	1163	0.000859845	0.424	0.00202794
	xCas9	3	0	1	1	964	0.00103734	0.424	0.00244657
	Cas9NG	1	0	0	0	351	0	0.265	0	0.0117925
	Cas9NG	2	0	0	0	325	0	0.265	0
	Cas9NG	3	2	1	3	320	0.009375	0.265	0.0353774
Targets/PAM	Cas9 variants	biological replicates	Genome	insertion	deletion	insertion and deletion	total reads	Ratio	Protoplast transformation efficiency	Normalized	Averaged and normalized
ARF4T1 GGG	xCas9	1	A1	0	0	0	477	0	0.153	0	0.00417366
	xCas9	1	A2	0	0	0	228	0	0.153	0
	xCas9	1	B1	0	0	0	186	0	0.153	0
	xCas9	1	B2	0	0	0	199	0	0.153	0
	xCas9	1	D2	0	1	1	242	0.00413223	0.153	0.027008
	xCas9	1	D1	0	0	0	234	0	0.153	0
	xCas9	2	A1	0	0	0	778	0	0.153	0	0.00236638
	xCas9	2	A2	0	0	0	380	0	0.153	0
	xCas9	2	B1	0	0	0	335	0	0.153	0
	xCas9	2	B2	0	1	1	416	0.00240385	0.153	0.0157114
	xCas9	2	D1	0	0	0	390	0	0.153	0
	xCas9	2	D2	0	0	0	463	0	0.153	0
	xCas9	3	A2	0	0	0	460	0	0.194	0	0.00379576
	xCas9	1	A1	0	0	0	770	0	0.194	0
	xCas9	1	B1	0	0	0	369	0	0.194	0
	xCas9	1	B2	0	2	2	358	0.00558659	0.194	0.0287969
	xCas9	1	D1	0	0	0	385	0	0.194	0
	xCas9	1	D2	0	0	0	374	0	0.194	0
	xCas9	4	A1	0	0	0	478	0	0.194	0	0.0107109
	xCas9	2	A2	0	0	0	322	0	0.194	0
	xCas9	2	B1	0	0	0	235	0	0.194	0
	xCas9	2	B2	0	1	1	277	0.00361011	0.194	0.0186088
	xCas9	2	D1	0	1	1	281	0.00355872	0.194	0.0183439
	xCas9	2	D2	0	2	2	332	0.0060241	0.194	0.031052
	xCas9	5	B1	0	2	2	371	0.00539084	0.194	0.0277878	0.00919158
	xCas9	3	A1	2	3	3	745	0.00402685	0.194	0.0207569
	xCas9	3	A2	0	0	0	448	0	0.194	0
	xCas9	3	B2	0	0	0	438	0	0.194	0
	xCas9	3	D1	0	0	0	402	0	0.194	0
	xCas9	3	D2	0	0	0	400	0	0.194	0
	Cas9	1	A1	2	4	6	378	0.015873	0.153	0.103745	0.0857486
	Cas9		A2	0	0	0	218	0	0.153	0
	Cas9		B1	4	3	7	197	0.035533	0.153	0.232242
	Cas9		B2	0	1	1	207	0.00483092	0.153	0.0315746
	Cas9		D1	3	1	4	180	0.0222222	0.153	0.145243
	Cas9		D2	0	0	0	192	0	0.153	0
	Cas9	2	A1	0	0	0	600	0	0.153	0	0.0166168
	Cas9	2	A2	0	0	0	346	0	0.153	0
	Cas9	2	B1	0	3	3	320	0.009375	0.153	0.0612745
	Cas9	2	B2	0	0	0	318	0	0.153	0
	Cas9	2	D1	0	0	0	407	0	0.153	0
	Cas9	2	D2	0	3	3	369	0.00813008	0.153	0.0531378
	Cas9	3	A1	0	1	1	807	0.00123916	0.194	0.00638741	0.0108193
	Cas9	1	A2	0	0	0	567	0	0.194	0
	Cas9	1	B1	0	0	0	472	0	0.194	0
	Cas9	1	B2	0	1	1	497	0.00201207	0.194	0.0103715
	Cas9	1	D1	4	0	4	500	0.008	0.194	0.0412371
	Cas9	1	D2	0	1	1	492	0.00203252	0.194	0.0104769
	Cas9	4	A1	0	0	0	768	0	0.194	0	0.0227662
	Cas9	2	A2	0	0	0	459	0	0.194	0
	Cas9	2	B1	2	0	2	350	0.00571429	0.194	0.0294551
	Cas9	2	B2	0	2	2	361	0.00554017	0.194	0.0285576
	Cas9	2	D1	4	4	8	406	0.0197044	0.194	0.101569
	Cas9	2	D2	0	0	0	373	0	0.194	0
	Cas9	5	A1	0	4	4	534	0.00749064	0.194	0.0386115	0.0344648
	Cas9	3	A2	0	1	1	433	0.00230947	0.194	0.0119045
	Cas9	3	B1	3	2	5	278	0.0179856	0.194	0.0927093
	Cas9	3	B2	0	3	3	378	0.00793651	0.194	0.0409098
	Cas9	3	D1	3	0	3	319	0.00940439	0.194	0.0484762
	Cas9	3	D2	0	0	0	451	0	0.194	0
ARF4T2 AGG	xCas9	1	A1	4	13	17	536	0.0317164	0.153	0.207297	0.195055
		1	A2	0	2	2	231	0.00865801	0.153	0.0565883
		1	B1	0	4	4	481	0.00831601	0.153	0.054353
		1	B2	0	4	4	300	0.0133333	0.153	0.087146
		1	D2	2	12	12	233	0.0515021	0.153	0.336615
		1	D1	0	22	22	263	0.0836502	0.153	0.546733
		2	A1	0	62	62	2998	0.0206805	0.153	0.135166	0.1918
		2	A2	1	40	41	1211	0.0338563	0.153	0.221283
		2	B1	5	67	71	2890	0.0245675	0.153	0.160572
		2	B2	2	57	59	1795	0.0328691	0.153	0.214831
		2	D1	4	74	78	1605	0.0485981	0.153	0.317635
		2	D2	4	36	40	1462	0.0273598	0.153	0.178822
		3	A2	0	6	6	487	0.0123203	0.194	0.0635068	0.0432976
		1	A1	0	12	12	1142	0.0105079	0.194	0.0541643
		1	B1	0	6	6	1236	0.00485437	0.194	0.0250225
		1	B2	1	7	8	663	0.0120664	0.194	0.0621978
		1	D1	0	4	4	485	0.00824742	0.194	0.0425125
		1	D2	0	3	3	630	0.0047619	0.194	0.0245459
		4	A1	0	8	8	885	0.00903955	0.194	0.0465956	0.0453013
		2	A2	0	1	1	335	0.00298507	0.194	0.015387
		2	B1	0	4	4	740	0.00540541	0.194	0.0278629
		2	B2	1	2	3	456	0.00657895	0.194	0.0339121
		2	D1	1	6	7	333	0.021021	0.194	0.108356
		2	D2	0	5	5	437	0.0114416	0.194	0.0589776
		5	B1	1	11	11	1618	0.00679852	0.194	0.0350439	0.0187917
		3	A1	6	0	6	1513	0.00396563	0.194	0.0204414
		3	A2	0	0	0	752	0	0.194	0
		3	B2	0	1	1	924	0.00108225	0.194	0.00557861
		3	D1	0	2	2	698	0.00286533	0.194	0.0147697
		3	D2	0	3	3	804	0.00373134	0.194	0.0192337
	Cas9NG	1	A1	2	66	68	1488	0.0457	0.405	0.11284	0.0880663
		1	A2	1	24	25	538	0.0465	0.405	0.114815
		1	B1	2	38	40	1622	0.0247	0.405	0.0609877
		1	B2	1	25	26	870	0.0299	0.405	0.0738272
		1	D1	2	27	29	753	0.0385	0.405	0.0950617
		1	D2	0	16	16	792	0.0202	0.405	0.0498765
		2	A1	4	40	44	1405	0.0313	0.405	0.077284	0.0562349
		2	A2	1	11	12	615	0.0195	0.405	0.0481481
		2	B1	0	12	12	1634	0.0073	0.405	0.0180247
		2	B2	1	25	26	892	0.0291	0.405	0.0718519
		2	D1	0	25	25	679	0.0368	0.405	0.0908642
		2	D2	0	16	16	791	0.0202	0.405	0.0498765
		3	A1	0	64	64	1363	0.047	0.405	0.116049	0.116866
		3	A2	0	32	32	536	0.0597	0.405	0.147407
		3	B1	5	56	60	1838	0.0326	0.405	0.0804938
		3	B2	3	41	44	874	0.0503	0.405	0.124198
		3	D1	1	49	50	671	0.0745	0.405	0.183951
		3	D2	1	25	26	761	0.0342	0.405	0.0844444
	Cas9	1	A1	46	50	96	1298	0.0739599	0.153	0.483398	0.381796
		1	A2	12	13	25	430	0.0581395	0.153	0.379997
		1	B1	8	33	41	1058	0.0387524	0.153	0.253283
		1	B2	6	17	23	620	0.0370968	0.153	0.242463
		1	D1	14	34	48	562	0.0854093	0.153	0.55823
		1	D2	2	34	36	637	0.0565149	0.153	0.369379
		2	A1	0	15	15	496	0.0302419	0.153	0.19766	0.320247
		2	A2	0	1	1	135	0.00740741	0.153	0.0484144
		2	B1	14	16	28	431	0.0649652	0.153	0.424609
		2	B2	0	1	1	273	0.003663	0.153	0.0239412
		2	D1	2	28	30	236	0.127119	0.153	0.830841
		2	D2	0	13	13	225	0.0577778	0.153	0.377633
		3	A1	12	89	101	3394	0.0297584	0.194	0.153394	0.102091
		1	A2	4	13	17	1587	0.010712	0.194	0.0552167
		1	B1	17	17	33	3186	0.0103578	0.194	0.0533908
		1	B2	1	9	10	2053	0.00487092	0.194	0.0251078
		1	D1	15	71	86	1759	0.0488914	0.194	0.252018
		1	D2	6	20	26	1805	0.0144044	0.194	0.0742497
		4	A1	4	14	18	2364	0.00761421	0.194	0.0392485	0.0532134
		2	A2	0	6	6	1033	0.00580833	0.194	0.0299398
		2	B1	9	13	21	2253	0.00932091	0.194	0.0480459
		2	B2	0	18	18	1372	0.0131195	0.194	0.0676265
		2	D1	4	19	23	1202	0.0191348	0.194	0.0986329
		2	D2	0	12	12	1269	0.00945626	0.194	0.0487436
		5	A1	0	0	0	945	0	0.194	0	0.00515335
		3	A2	0	0	0	473	0	0.194	0
		3	B1	2	0	2	1027	0.00194742	0.194	0.0100382
		3	B2	0	0	0	579	0	0.194	0
		3	D1	0	2	2	381	0.00524934	0.194	0.0270585
		3	D2	0	0	0	596	0	0.194	0
ARF4T3 TGG	xCas9	1	A1	0	0	0	1386	0	0.153	0	0.00235148
ARF4T3	xCas9	1	A2	0	0	0	521	0	0.153	0
ARF4T3	xCas9	1	B1	0	2	2	1280	0.0015625	0.153	0.0102124
ARF4T3	xCas9	1	B2	0	0	0	814	0	0.153	0
ARF4T3	xCas9	1	D2	0	0	0	834	0	0.153	0
ARF4T3	xCas9	1	D1	0	0	0	724	0	0.153	0
ARF4T3	xCas9	2	A1	0	2	2	1849	0.00108167	0.153	0.00706971	0.0018613
ARF4T3	xCas9	2	A2	0	0	0	738	0	0.153	0
ARF4T3	xCas9	2	B1	0	0	0	1596	0	0.153	0
ARF4T3	xCas9	2	B2	0	0	0	1164	0	0.153	0
ARF4T3	xCas9	2	D1	0	0	0	865	0	0.153	0
ARF4T3	xCas9	2	D2	0	0	0	811	0	0.153	0
ARF4T3	xCas9	3	A2	0	0	0	364	0	0.194	0	0
ARF4T3	xCas9	1	A1	0	0	0	832	0	0.194	0
ARF4T3	xCas9	1	B1	0	0	0	651	0	0.194	0
ARF4T3	xCas9	1	B2	0	0	0	475	0	0.194	0
ARF4T3	xCas9	1	D1	0	0	0	373	0	0.194	0
ARF4T3	xCas9	1	D2	0	0	0	435	0	0.194	0
ARF4T3	xCas9	4	A1	0	2	2	2844	0.000703235	0.194	0.00362492	0.00172367
ARF4T3	xCas9	2	A2	0	1	1	1271	0.000786782	0.194	0.00405558
ARF4T3	xCas9	2	B1	1	1	1	2901	0.000344709	0.194	0.00177685
ARF4T3	xCas9	2	B2	0	0	0	1894	0	0.194	0
ARF4T3	xCas9	2	D1	0	0	0	1457	0	0.194	0
ARF4T3	xCas9	2	D2	0	0	0	1595	0	0.194	0
ARF4T3	xCas9	5	B1	0	2	2	2902	0.00068918	0.194	0.00355247	0.000763141
ARF4T3	xCas9	3	A1	0	0	0	3625	0	0.194	0
ARF4T3	xCas9	3	A2	0	0	0	1523	0	0.194	0
ARF4T3	xCas9	3	B2	0	0	0	2021	0	0.194	0
ARF4T3	xCas9	3	D1	0	0	0	1519	0	0.194	0
ARF4T3	Cas9	1	D2	0	0	0	1919	0	0.194	0
ARF4T3	Cas9	1	A1	0	0	0	736	0	0.153	0	0
ARF4T3	Cas9	1	A2	0	0	0	383	0	0.153	0
ARF4T3	Cas9	1	B1	0	0	0	737	0	0.153	0
ARF4T3	Cas9	1	B2	0	0	0	510	0	0.153	0
ARF4T3	Cas9	1	D1	0	0	0	354	0	0.153	0
ARF4T3	Cas9	1	D2	0	0	0	405	0	0.153	0
ARF4T3	Cas9	2	A1	0	0	0	294	0	0.153	0	0
ARF4T3	Cas9	2	A2	0	0	0	122	0	0.153	0
ARF4T3	Cas9	2	B1	0	0	0	329	0	0.153	0
ARF4T3	Cas9	2	B2	0	0	0	164	0	0.153	0
ARF4T3	Cas9	2	D1	0	0	0	132	0	0.153	0
ARF4T3	Cas9	2	D2	0	0	0	137	0	0.153	0
ARF4T3	Cas9	3	A1	0	0	0	3093	0	0.194	0	0.000834422
ARF4T3	Cas9	1	A2	0	1	1	1518	0.000658762	0.194	0.00339568
ARF4T3	Cas9	1	B1	0	0	0	2725	0	0.194	0
ARF4T3	Cas9	1	B2	0	0	0	1884	0	0.194	0
ARF4T3	Cas9	1	D1	0	1	1	1454	0.000687758	0.194	0.00354514
ARF4T3	Cas9	2	D2	0	0	0	1681	0	0.194	0
ARF4T3	Cas9	4	A1	1	1	1	2199	0.000454752	0.194	0.00234408	0.0039985
ARF4T3	Cas9	2	A2	0	0	0	1040	0	0.194	0
ARF4T3	Cas9	2	B1	0	6	6	1919	0.00312663	0.194	0.0161166
ARF4T3	Cas9	2	B2	0	0	0	1377	0	0.194	0
ARF4T3	Cas9	2	D1	0	0	0	1180	0	0.194	0
ARF4T3	Cas9	3	D2	0	0	0	1309	0	0.194	0
ARF4T3	Cas9	5	A1	0	0	0	2615	0	0.194	0	0.000477724
ARF4T3	Cas9	3	A2	0	0	0	1180	0	0.194	0
ARF4T3	Cas9	3	B1	1	1	1	2639	0.000378931	0.194	0.00195325
ARF4T3	Cas9	3	B2	0	0	0	1557	0	0.194	0
ARF4T3	Cas9	3	D1	0	0	0	1301	0	0.194	0
ARF4T3	xCas9	3	D2	0	0	0	1498	0	0.194	0
ARF4T5 GGA	xCas9	1	A1	2	6	8	721	0.0110957	0.153	0.0725209	0.043515
			B1	2	0	2	329	0.00607903	0.153	0.0397322
			D1	0	0	0	452	0	0.153	0
		2	A1	0	0	0	532	0	0.153	0	0.019111
		2	B1	0	2	2	185	0.0108108	0.153	0.0706589
		2	D1	1	0	1	309	0.00323625	0.153	0.0211519
		3	A1	11	23	34	1285	0.0264591	0.194	0.136387	0.16475
		1	B1	11	13	24	446	0.0538117	0.194	0.27738
		1	D1	8	7	15	553	0.0271248	0.194	0.139818
		4	A1	0	0	0	438	0	0.194	0	0.0108748
		2	B1	0	0	0	241	0	0.194	0
		2	D1	0	2	2	269	0.00743494	0.194	0.0383245
		5	A1	0	0	0	570	0	0.194	0	0.0134821
		3	B1	0	0	0	276	0	0.194	0
		3	D1	0	3	3	301	0.00996678	0.194	0.0513751
	Cas9NG	1	A1	0	0	0	2129	0	0.405	0	0.00218992
			B1	0	0	0	1090	0	0.405	0
			D1	1	3	4	1291	0.0031	0.405	0.00765432
		2	A1	0	0	0	1925	0	0.405	0	0.00183352
		2	B1	0	3	3	982	0.0031	0.405	0.00765432
		2	D1	0	0	0	1133	0	0.405	0
		3	A1	2	2	2	1538	0.0013	0.405	0.00320988	0.00607413
		3	B1	0	4	4	809	0.0049	0.405	0.0120988
		3	D1	1	1	2	905	0.0022	0.405	0.0054321
ARF4T6 TGA	xCas9	1	A1	0	0	0	657	0	0.153	0	0.00607712
		1	A2	0	1	1	728	0.00137363	0.153	0.00897795
		1	B1	0	0	0	729	0	0.153	0
		1	B2	0	1	1	915	0.0010929	0.153	0.00714311
		1	D1	0	0	0	366	0	0.153	0
		1	D2	0	2	2	907	0.00220507	0.153	0.0144122
		2	A1	0	0	0	602	0	0.153	0	0.0139434
		2	A2	0	2	2	777	0.002574	0.153	0.0168235
		2	B1	0	2	2	721	0.00277393	0.153	0.0181302
		2	B2	0	1	1	661	0.00151286	0.153	0.00988797
		2	D1	0	1	1	325	0.00307692	0.153	0.0201106
		2	D2	0	2	2	664	0.00301205	0.153	0.0196866
		3	A1	0	0	0	1410	0	0.194	0	0.00120393
		1	A2	0	2	2	1873	0.00106781	0.194	0.00550415
		1	B1	0	0	0	1321	0	0.194	0
		1	B2	0	0	0	1596	0	0.194	0
		1	D1	0	0	0	820	0	0.194	0
		1	D2	0	0	0	1543	0	0.194	0
		4	A1	0	2	2	1069	0.00187091	0.194	0.00964385	0.00526828
		2	A2	0	3	3	1423	0.00210822	0.194	0.0108671
		2	B1	0	0	0	998	0	0.194	0
		2	B2	0	1	1	1163	0.000859845	0.194	0.00443219
		2	D1	0	0	0	694	0	0.194	0
		2	D2	0	1	1	1502	0.000665779	0.194	0.00343185
		5	A1	0	0	0	485	0	0.194	0	0
		3	A2	0	0	0	523	0	0.194	0
		3	B1	0	0	0	422	0	0.194	0
		3	B2	0	0	0	422	0	0.194	0
		3	D1	0	0	0	247	0	0.194	0
		3	D2	0	0	0	479	0	0.194	0
	Cas9NG	1	A1	0	21	21	1834	0.0114504	0.405	0.0282725	0.031361
		1	A2	0	37	37	2512	0.0147293	0.405	0.0363686
		1	B1	0	15	15	1770	0.00847458	0.405	0.0209249
		1	B2	0	30	30	2016	0.014881	0.405	0.0367431
		1	D1	0	13	13	1001	0.012987	0.405	0.0320667
		1	D2	0	25	25	2130	0.0117371	0.405	0.0289805
		2	A1	0	23	23	1602	0.0143571	0.405	0.0354495	0.0308565
		2	A2	0	34	34	2157	0.0157626	0.405	0.0389201
		2	B1	0	12	12	1630	0.00736196	0.405	0.0181777
		2	B2	0	23	23	1745	0.0131805	0.405	0.0325445
		2	D1	0	8	8	868	0.00921659	0.405	0.022757
		2	D2	0	15	15	1888	0.00794492	0.405	0.0196171
		3	A1	0	23	23	1475	0.0155932	0.405	0.0385018	0.0388127
		3	A2	0	39	39	1995	0.0195489	0.405	0.0482688
		3	B1	0	16	16	1520	0.0105263	0.405	0.0259909
		3	B2	0	25	25	1770	0.0141243	0.405	0.0348748
		3	D1	0	17	17	874	0.0194508	0.405	0.0480267
		3	D2	0	19	19	1788	0.0106264	0.405	0.026238
ARF4T9 CGA/TGA	xCas9	1	A1	0	3	3	504	0.00595238	0.153	0.0389045	0.012574
		1	A2	0	0	0	523	0	0.153	0
		1	B1	0	0	0	422	0	0.153	0
		1	B2	1	0	1	423	0.00236407	0.153	0.0154514
		1	D2	1	0	1	248	0.00403226	0.153	0.0263546
		1	D1	0	0	0	479	0	0.153	0
		2	A1	0	3	3	1008	0.00297619	0.153	0.0194522	0.0133956
		2	A2	0	2	2	545	0.00366972	0.153	0.0239851
		2	B1	0	1	1	744	0.00134409	0.153	0.00878488
		2	B2	0	6	6	1153	0.00520382	0.153	0.0340119
		2	D1	0	0	0	1372	0	0.153	0
		2	D2	0	0	0	1033	0	0.153	0
		3	A1	0	0	0	1341	0	0.194	0	0.0025645
		1	A2	0	0	0	789	0	0.194	0
		1	B1	0	0	0	1048	0	0.194	0
		1	B2	0	1	1	1697	0.000589275	0.194	0.0030375
		1	D1	1	3	3	1729	0.00173511	0.194	0.00894385
		1	D2	0	0	0	1436	0	0.194	0
		4	A1	0	0	0	1234	0	0.194	0	0.00761088
		2	A2	0	1	1	790	0.00126582	0.194	0.00652486
		2	B1	0	0	0	1010	0	0.194	0
		2	B2	1	3	3	1557	0.00192678	0.194	0.00993187
		2	D1	2	3	3	1488	0.00201613	0.194	0.0103924
		2	D2	0	4	4	1371	0.00291758	0.194	0.0150391
		5	B1	0	0	0	825	0	0.194	0	0.00404095
		3	A1	0	3	3	1107	0.00271003	0.194	0.0139692
		3	A2	0	0	0	664	0	0.194	0
		3	B2	0	0	0	1210	0	0.194	0
		3	D1	2	2	2	1358	0.00147275	0.194	0.00759152
		3	D2	0	0	0	1214	0	0.194	0
	Cas9NG	1	A1	2	20	22	371	0.0593	0.405	0.14642	0.143298
		1	A2	6	10	16	182	0.0879	0.405	0.217037
		1	B1	1	18	19	277	0.0686	0.405	0.169383
		1	B2	9	16	25	592	0.0422	0.405	0.104198
		1	D1	0	22	22	370	0.0595	0.405	0.146914
		1	D2	2	23	25	536	0.0466	0.405	0.115062
		2	A1	0	6	6	418	0.0144	0.405	0.0355556	0.0725468
		2	A2	0	10	10	167	0.0599	0.405	0.147901
		2	B1	0	9	9	303	0.0297	0.405	0.0733333
		2	B2	3	14	17	609	0.0279	0.405	0.0688889
		2	D1	0	15	15	443	0.0339	0.405	0.0837037
		2	D2	5	27	32	594	0.0539	0.405	0.133086
		3	A1	2	34	36	291	0.123711	0.405	0.30546	0.286321
		4	A2	5	20	25	199	0.125628	0.405	0.310193
		5	B1	4	19	23	234	0.0982906	0.405	0.242693
		6	B2	14	45	59	465	0.126882	0.405	0.313288
		7	D1	1	42	43	415	0.103614	0.405	0.255838
		8	D2	6	34	40	351	0.11396	0.405	0.281383
ARF4T5 was designed on the gene copy A1, B1 and D1, there is a mismatch on the 9th nucleotide on gene copy A2, B2, D2.
Targets/PAM	Cas9 variants	biological replicates	Genome	insertion	deletion	insertion and deletion	total reads	Ratio	Protoplast transformation efficiency	Normalized	Averaged and normalized
ARF4T5 GGA/AGA	xCas9	1	A2	0	0	0	503	0	0.153	0	0.00493279
		1	B2	0	1	1	395	0.00253165	0.153	0.0165467
		1	D2	0	0	0	427	0	0.153	0
		2	A2	0	0	0	246	0	0.153	0	0
		2	B2	0	0	0	229	0	0.153	0
		2	D2	0	0	0	332	0	0.153	0
		3	A2	2	0	2	623	0.00321027	0.194	0	0.0130961
		1	B2	0	2	2	639	0.00312989	0.194	0.0130497
		1	D2	0	1	1	706	0.00141643	0.194	0
		4	A2	0	0	0	290	0	0.194	0	0.0129676
		2	B2	1	1	2	250	0.008	0.194	0.0412371
		2	D2	0	0	0	255	0	0.194	0
		5	A2	0	0	0	373	0	0.194	0	0
		3	B2	0	0	0	303	0	0.194	0
		3	D2	0	0	0	374	0	0.194	0
	Cas9NG	1	A2	0	0	0	1677	0	0.405	0	0.00275881
		1	B2	0	0	0	1365	0	0.405	0
		1	D2	0	5	5	1433	0.0035	0.405	0.00864198
		2	A2	0	0	0	1410	0	0.405	0	0.00247161
		2	B2	0	1	1	1288	0.0008	0.405	0.00197531
		2	D2	0	3	3	1298	0.0023	0.405	0.00567901
		3	A2	0	0	0	1138	0	0.405	0	0.000833886
		3	B2	0	0	0	845	0	0.405	0
		3	D2	0	1	1	978	0.001	0.405	0.00246914
