# Supplementary material for: Expanding the range of editable targets in the wheat genome using the variants of the Cas12a and Cas9 nucleases
Source: Plant Biotechnol J. 2021 Jul 28;19(12):2428–41. doi: 10.1111/pbi.13669 (PMC8633491; doi:10.1111/pbi.13669)
Supplement: Supplementary file 17 — Table S12 The primers and DNA oligoes used in this study [file PBI-19-2428-s014.xlsx]

## Sheet: Sheet1
Table S12. The primers and DNA oligoes used in this study.
Primers for plasmid constructing
Usage	Name	Sequence
construct Cas12a crRNA expression cassete	NOS-F	TCCCCCGGGGAATTTCCCCGATCGTTC
	DR-AsCas12aF2	CTCGAGCTCAAAAAAATGAGACCCTCTCTCGGTCTCTATCTACAAGAGTAGAAATTCAAG
	DR-AsCas12aF1	TATCTACAAGAGTAGAAATTCAAGTCTGATGCAGCAAGCGAGT
construct pA9LbCas12acr (9LCC and 9LCCnv)	pA9_SV40NLS_F	GACTCTAGAGGATCCTAggtaccgccaccATGgccccaaagaagaagcggaaggtcggta
	SV40NLS_LbCas12a_F	gaagaagcggaaggtcggtatccacggagtcccagcagccAGCAAGCTGGAGAAGTTTAC
	LbCas12aF	ACTCTAGAGGATCCTAGGTACCatgagcaagctggagaagtttaca
	LbCas12aR	AATGTTTGAACGATCGGGGAAATTCcccgggttaggcatagtcggggacatcatat
	LbCrF	GACTTGTAATTTCTACTAAGTGTAGATAGAGACCGAGAGAG
	LbCrR	ACTTAGTAGAAATTACAAGTCTGATGCAGCAAGCGA
construct pA9LbCas12aRVRcr (9LCCRVR)	LbCas12aRVR-R	TGTCTCCacATCCTTGTCCCAGCCGCgCATGAACTGAGGGTTCTGA
	LbCas12aRVR-F	TGGGACAAGGATgtGGAGACAGACagaCGGGCCACCATCCTGAGATAC
construct pA9FnCas12acr (9FCC)	pA9_SV40NLS_F	GACTCTAGAGGATCCTAggtaccgccaccATGgccccaaagaagaagcggaaggtcggta
	SV40NLS_FnCas12a_F	gaagaagcggaaggtcggtatccacggagtcccagcagccAGCATTTATCAGGAGTTCGT
	FnCas12aR	AATGTTTGAACGATCGGGGAAATTCcccgggttaagcataatctgggacgtc
	FnCrF	GACTTGTAATTTCTACTGTTGTAGATAGAGACCGAGAGAG
	FnCrR	AACAGTAGAAATTACAAGTCTGATGCAGCAAGCGA
construct 9LCCe	Hammer-crF	aaattactgatgagtccgtgaggacgaaacgagtaagctcgtcTAATTTCTACTAAGTGT
	HDVribo-crR	gttgcccagccggcgccagcgaggaggctgggaccatgccggccTGAGACCCTCTCTCGG
	Hammer-F	CTGTTGCCTGGCTAATCTTCTGCAGaaattactgatgagtcc
	HDVriboR	TTATTATGGAGAAACTCGAgtcccattcgccatgccgaagcatgttgcccagccggcgcc
	PvUbi1pF4	catctatgttactagatcggactagtCACGTCAGTGTTTGGTTTCCACT
	35SterR2	aacgacggccagtgaattcgagctcTAATTCGGGGGATCTGGATT
	NOS-F5	ATATGATGTCCCCGACTATGCCTAAcccgggGAATTTCCCCGATCGTTC
	NOS-R	CGCGGATCCCCGATCTAGTAACATAGA
construct 9LCCe2	PvUbi1pF4	catctatgttactagatcggactagtCACGTCAGTGTTTGGTTTCCACT
	PvUbi1pR1	tgagaccctctctcggtctctATCTACACTTAGTAGAAATTAAAGATTAGCCAGGCAACA
	35SterF2	agagaccgagagagggtctcaTAATTTCTACTAAGTGTAGATCTCGAGTTTCTCCATAAT
	35SterR2	aacgacggccagtgaattcgagctcTAATTCGGGGGATCTGGATT
construct 9LCCop and 9LCCop2	OsLbCas12aF	TCGACTCTAGAGGATCC TAggtaccATGGCTCCTAAGAAGAAGCgg
	OsLbCas12aR	TGAACGATCGGGGAAATTCcccgggTCACTTCTTTTTCTTAGCCTGTCC
construct pBUN421x	zxCas9_741-3740	GCTCACGCCCAACTTCAAGTCGAATTTCGATCTCGCTGAGGACACCAAGCTGCAGCTCTCCAAGGACACATACGACGATGACCTGGATAACCTCCTGGCCCAGATCGGCGATCAGTACGCGGACCTGTTCCTCGCTGCCAAGAATCTGTCGGACGCCATCCTCCTGTCTGATATTCTCAGGGTGAACACCGAGATTACGAAGGCTCCGCTCTCAGCCTCCATGATCAAGCTCTACGACGAGCACCATCAGGATCTGACCCTCCTGAAGGCGCTGGTCAGGCAGCAGCTCCCCGAGAAGTACAAGGAGATCTTCTTCGATCAGTCGAAGAACGGCTACGCTGGGTACATTGACGGCGGGGCCTCTCAGGAGGAGTTCTACAAGTTCATCAAGCCGATTCT…
	zCas9seq4	ACTTGAAGTTGGGCGTGAGC
	zCas9seq5	CCACTACGAGAAGCTCAAGGG
	zCAS9-F3	tgttacttctgcagcccgggATGGATTACAAGGACCACGACG
	zCAS9-R3	caatacttgtatggaggcctTCACTTCTTCTTCTTCGCCTGCC
construct pBUN421NG	zCas9-NG_R	CGTGTGGGACAAGGGCAGGGATTTCGCGACCGTCAGGAAGGTTCTCTCCATGCCACAAGTGAATATCGTCAAGAAGACAGAGGTCCAGACTGGCGGGTTCTCTAAGGAGTCAATTCGGCCTAAGCGGAACAGCGACAAGCTCATCGCCCGCAAGAAGGACTGGGATCCGAAGAAGTACGGCGGGTTCGTCAGCCCCACTGTGGCCTACTCGGTCCTGGTTGTGGCGAAGGTTGAGAAGGGCAAGTCCAAGAAGCTCAAGAGCGTGAAGGAGCTGCTGGGGATCACGATTATGGAGCGCTCCAGCTTCGAGAAGAACCCGATCGATTTCCTGGAGGCGAAGGGCTACAAGGAGGTGAAGAAGGACCTGATCATTAAGCTCCCCAAGTACTCACTCTTCGA…
	zCas9seq19	gaaatccctgcccttgtcccac
	zCAS9-F3	tgttacttctgcagcccgggATGGATTACAAGGACCACGACG
	zCAS9-R3	caatacttgtatggaggcctTCACTTCTTCTTCTTCGCCTGCC
Cas9 target oligoes and checking primers for GS3 gene	GS3T6F	cttGGCCGGCAATGGCGGCGCCC
	GS3T6R	aaacGGCCGGCAATGGCGGCGCC
	GS3T7F	cttgAAGTCCCCGCTCGACCCCTG
	GS3T7R	aaacCAGGGGTCGAGCGGGGACTT
	GS3T8F	cttGCGGCCGCAGGGGTCGAGCG
	GS3T8R	aaacCGCTCGACCCCTGCGGCCG
	GS3T9F	cttGCAGCCGGTGGCGGCCGCAG
	GS3T9R	aaacCTGCGGCCGCCACCGGCTG
	GS3T6-9MiseqF	ctctttccctacacgacgctcttccgatctTCCATTGATGACGCTCTCTG	Genotype the target GS3T6, GS3T7, GS3T8, GS3T9 flanking regions.
	GS3T6-9MiseqR	ctggagttcagacgtgtgctcttccgatctTCGAGGAAGCTGATCTGG
Cas9 target oligoes and checking primers for PDS gene	PDST7F	cttgaggcaagagatgtgttggg
	PDST7R	aaaccccaacacatctcttgcct
	PDST11F	cttGCTGCATGGAAGGATGAAGA
	PDST11R	aaacTCTTCATCCTTCCATGCAG
	PDST12F	cttgCCATTACAGGTCGTGATTGC
	PDST12R	aaacGCAATCACGACCTGTAATGG
	PDST13F	cttgCATTCAGTCTTTGGGTGGTG
	PDST13R	aaacCACCACCCAAAGACTGAATG
	PDST7T11miseqF	ctctttccctacacgacgctcttccgatctGTGCAGGTCTGAAGTCTGATGT	Genotype the target PDST7, PDST11 flanking regions.
	PDST7T11miseqR	ctggagttcagacgtgtgctcttccgatctATATGAAGGCCAGTCTCGTACC
	PDST12MiseqF	ctctttccctacacgacgctcttccgatctCAAGGCCTCCACTAGAGAACAC	Genotype the target PDST12 flanking regions.
	PDST12MiseqR	ctggagttcagacgtgtgctcttccgatctTGCAAAGTTCACACCAGAAACT
	PDST13MiseqF	ctctttccctacacgacgctcttccgatctGCATTCTTGGATGGTAATCCTC	Genotype the target PDST13 flanking regions.
	PDST13MiseqR	ctggagttcagacgtgtgctcttccgatctACTGAATAGGTGCAAAGGAAGC
Cas9 target oligoes and checking primers for GSE5 gene	GSE5T1F	cttgGCGGCTACGTCGGCGCGCGG
	GSE5T1R	aaacCCGCGCGCCGACGTAGCCGC
	GSE5T2F	cttgCCGCCGCGGCCGCCGGTCCG
	GSE5T2R	aaacCGGACCGGCGGCCGCGGCGG
	GSE5T4F	cttgCTGCCGTGCCACATGCCAGG
	GSE5T4R	aaacCCTGGCATGTGGCACGGCAG
	GSE5T5F	cttgCGCACCAGTCGTACTCCGGG
	GSE5T5R	aaacCCCGGAGTACGACTGGTGCG
	GSE5T6F	cttgCGACGGCGCAGTGCACGCCG
	GSE5T6R	aaacCGGCGTGCACTGCGCCGTCG
	GSE5T1T2MiseqF	ctctttccctacacgacgctcttccgatctGAGCTTCGGCAAGTCGTC	Genotype the target GSE5T1, GSE5T2 flanking regions.
	GSE5T1T2MiseqR	ctggagttcagacgtgtgctcttccgatctCTTACCAAGAAGCCTCGGAAT
	GSE5T4-6MiseqF	ctctttccctacacgacgctcttccgatctCAAGATCGTGGAGATGGACAC	Genotype the target GSE5T4, GSE5T5, GSE5T6 flanking regions.
	GSE5T4-6MiseqR	ctggagttcagacgtgtgctcttccgatctGGGGCAGTTGAGCAGAGA
	GSE5T7MiseqF	ctctttccctacacgacgctcttccgatctAGCTCCACCATTCTTCTTTCC	Genotype the target GSE5T7 flanking regions.
	GSE5T7MiseqR	ctggagttcagacgtgtgctcttccgatctGACGACGACCGAGATTTGG
LbCas12a target oligoes and checking primers, the targets were designed with TTTV PAMs.	An1T11F	agatCCCGCAGTACAGCCCAGTTGCTC
	An1T11R	aaaaGAGCAACTGGGCTGTACTGCGGG
	An1T11MiseqF	CTCTTTCCCTACACGACGCTCTTCCGATCTagagcgcccaactggagat	Genotype the target An1T11 flanking regions.
	An1T11MiseqR	CTGGAGTTCAGACGTGTGCTCTTCCGATCTatgccaacatctgtgaaatgag
	GASR7T2F	agatCCCCATGGCTTGAGCTTGCCGCC
	GASR7T2R	aaaaGGCGGCAAGCTCAAGCCATGGGG
	GASR7T2MiseqF	ctctttccctacacgacgctcttccgatctCTAAACTCACCGGTGCTCTTCT	Genotype the target GASR7T2 flanking regions.
	GASR7T2MiseqR	ctggagttcagacgtgtgctcttccgatctAGCACTTGTTGCAGTAGGTCAG
	GS3T11F	agatCAGCATATGGAGGCAGCATGGAG
	GS3T11R	aaaaCTCCATGCTGCCTCCATATGCTG
	GS3T11MiseqF_7AD	ctctttccctacacgacgctcttccgatctAGCAACCTGAAAAGTTGACACA	Genotype the target GS3T11 flanking regions.
	GS3T11MiseqF_4A	ctctttccctacacgacgctcttccgatctAGCAACCTGAAAAGTTGGCACA
	GS3T11MiseqR_7AD	ctggagttcagacgtgtgctcttccgatctGCCGGAGAACTATTTCTTGTTTT
	GS3T11MiseqR_4A	ctggagttcagacgtgtgctcttccgatctGCCGGAGAACTGTTTCTTGTTTT
	GS3T13F	agatCAGGGTCGATGAGTTCATAGGAA
	GS3T13R	aaaaTTCCTATGAACTCATCGACCCTG
	GS3T13MiseqF_7AD	ctctttccctacacgacgctcttccgatctACAAATGGAGGTGATTGATCGT	Genotype the target GS3T13 flanking regions.
	GS3T13MiseqF_4A	ctctttccctacacgacgctcttccgatctACATATGGAGCTGATTGATCGC
	GS3T13MiseqR	ctggagttcagacgtgtgctcttccgatctTTTCCCTTCTCAGATGAACTGC
	GSE5T9F	agatGGCCTGCCGGTGTCCATCTCCAC
	GSE5T9R	aaaaGTGGAGATGGACACCGGCAGGCC
	GSE5T9MiseqF	ctctttccctacacgacgctcttccgatctATCGAGTCGTCGTCCTACGG	Genotype the target GSE5T9 flanking regions.
	GSE5T9MiseqR	ctggagttcagacgtgtgctcttccgatctCGCGCACCAGTCGTACTC
	GSE5T10F	agatCAGGCTAAGAAGGCGCTGCGTGC
	GSE5T10R	aaaaGCACGCAGCGCCTTCTTAGCCTG
	GSE5T10MiseqF	ctctttccctacacgacgctcttccgatctGTTCTTGCCGTGACGAAATCT	Genotype the target GSE5T10 flanking regions.
	GSE5T10MiseqR	ctggagttcagacgtgtgctcttccgatctGTACGTTGACAAACGGAATCAA
	GW2T6F	agatTAGAGGAGGAGCTGCAACGAATG
	GW2T6R	aaaaCATTCGTTGCAGCTCCTCCTCTA
	GW2T6R2	ggccCATTCGTTGCAGCTCCTCCTCTA	Anneal with GW2T6F, subclone the targets into 9lcce and 9lccop
	GW2T6R3	attaCATTCGTTGCAGCTCCTCCTCTA	Anneal with GW2T6F, subclone the targets into 9lcce2 and 9lccop2
	GW2T6MiseqF	CTCTTTCCCTACACGACGCTCTTCCGATCTggagcaaggaagtataggaaatcc	Genotype the target GW2T6 flanking regions.
	GW2T6MiseqR	CTGGAGTTCAGACGTGTGCTCTTCCGATCTggaacgcactactaccagtcatg
	GW2T7F	agatATCGGTTAAGGCTTGGGTAGTAC
	GW2T7R	aaaaGTACTACCCAAGCCTTAACCGAT
	GW2T7&11miseqF	ctctttccctacacgacgctcttccgatctCCACTGTAATTTTCCCTGTCCT	Genotype the target GW2T7, GW2T11 flanking regions.
	GW2T7&11miseqR	ctggagttcagacgtgtgctcttccgatctTAGGTCGAGCAGTATGAGTTGG
	GW7T10F	agatCTGCCGTCGATCGACGAGAA
	GW7T10R	aaaaTTCTCGTCGATCGACGGCAG
	GW7T10MiseqF	ctctttccctacacgacgctcttccgatctGACCTTTCGGTTTATTTTGCAG	Genotype the target GW7T10 flanking regions.
	GW7T10MiseqR	ctggagttcagacgtgtgctcttccgatctGTAGGTTCCGTCCATCGATTT
	GW7T12F	agatCCGGAGCAGTCGCGCTTCTCATG
	GW7T12R	aaaaCATGAGAAGCGCGACTGCTCCGG
	GW7T13F	agatGAGAGCAGCAATGGCCTTGGCGA
	GW7T13R	aaaaTCGCCAAGGCCATTGCTGCTCTC
	GW7T14F	agatCGGGGACGGCCTTGGTGGTCCTG
	GW7T14R	aaaaCAGGACCACCAAGGCCGTCCCCG
	GW7T12-14MiseqF	ctctttccctacacgacgctcttccgatctGAACGTCGGTTTCAGAGACATC	Genotype the target GW7T12, GW7T13, GW7T14 flanking regions.
	GW7T12-14MiseqR	ctggagttcagacgtgtgctcttccgatctAGGACAGCCTAGGAAGCTCTTT
	PDST14F	agatAGGGCGCCGGCAAAGTCTCTGGG
	PDST14R	aaaaCCCAGAGACTTTGCCGGCGCCCT
	PDST15F	agatCCGGCGCCCTTAAATGGAGTGTG
	PDST15R	aaaaCACACTCCATTTAAGGGCGCCGG
	PDST16F	agatTTTGGCATGGCAAATATCATGGA
	PDST16R	aaaaTCCATGATATTTGCCATGCCAAA
	PDST14-16MiseqF	ctctttccctacacgacgctcttccgatctCAGAATTTGTTTGCTGAGCTTG	Genotype the target PDST14, PDST15, PDST16 flanking regions.
	PDST14-16MiseqR	ctggagttcagacgtgtgctcttccgatctTGACATTGATTGGCAGAGTAGC
	PDST17F	agatCGCCCAACACATCTCTTGCCTCA
	PDST17R	aaaaTGAGGCAAGAGATGTGTTGGGCG
	PDST17miseqF	ctctttccctacacgacgctcttccgatctGTGCAGGTCTGAAGTCTGATGT	Genotype the target PDST17 flanking regions.
	PDST17miseqR	ctggagttcagacgtgtgctcttccgatctATATGAAGGCCAGTCTCGTACC
	SPL16T2F	agatCCGGAGCTGACAGAAGAGAGAGA
	SPL16T2R	aaaaTCTCTCTCTTCTGTCAGCTCCGG
	SPL16T2R2	ggccTCTCTCTCTTCTGTCAGCTCCGG	Anneal with SPL16T2F, subclone the targets into 9lcce and 9lccop
	SPL16T2R3	attaTCTCTCTCTTCTGTCAGCTCCGG	Anneal with SPL16T2F, subclone the targets into 9lcce2 and 9lccop2
	SPL16T1-2MiseqF	ctctttccctacacgacgctcttccgatctCTCCTCAAGACGGTAGCTCCT	Genotype the target SPL16T2 flanking regions.
	SPL16T1-2MiseqR	ctggagttcagacgtgtgctcttccgatctGCACATTGTTCAGTTGCTCATT
FnCas12a targets oligoes and checking primers, the targets were designed with TTV PAMs.	GW2T10F	agatGGGGTTTTGCAGAATGGGCATCT
	GW2T10R	aaaaAGATGCCCATTCTGCAAAACCCC
	GW2T10miseqF	ctctttccctacacgacgctcttccgatctGCTCGAAAGGGATATGTACAGG	Genotype the target GW2T10 flanking regions.
	GW2T10miseqR	ctggagttcagacgtgtgctcttccgatctTTACACCACGATACTCCACAGC
	GW2T11F	agatACCGATCAAAATGTTGCTCGAAA
	GW2T11R	aaaaTTTCGAGCAACATTTTGATCGGT
LbCas12a-RVR target oligoes and checking primers, the targets were designed with TATV PAMs.	An1T12F	agatGGTTGCCTGCCCCCTCCTCGCCC
	An1T12R	aaaaGGGCGAGGAGGGGGCAGGCAACC
	An1T12MiseqF	ctctttccctacacgacgctcttccgatctGCCAAGTAACTCCGTGGATAAT	Genotype the target An1T12 flanking regions.
	An1T12MiseqR	ctggagttcagacgtgtgctcttccgatctTACAGTGACGTGCATTTGGATT
	An1T13F	agatAGCTCCCCTCCACGCGGGGCGCC
	An1T13R	aaaaGGCGCCCCGCGTGGAGGGGAGCT
	An1T13MiseqF	ctctttccctacacgacgctcttccgatctCCAGCATCTTCCAGTAGACTCC	Genotype the target An1T13 flanking regions.
	An1T13MiseqR	ctggagttcagacgtgtgctcttccgatctGAGCGACTTGCTGCTTGAC
Construct Cas12a multiplex editing plasmids	Cas12a_3T_u	GATGGTCTCTagatTAGAGGAGGAGCTGCAACGAATGtaatttctactaagtgtagatCAGCATATGGAGGCAGCATGGAGtaatttctactaagtgtagatCAGGCTAAGAAGGCGCTGCGTGCaaaaAGAGACCATC
	Cas12a_4T_u	GATGGTCTCTagatTAGAGGAGGAGCTGCAACGAATGtaatttctactaagtgtagatCAGCATATGGAGGCAGCATGGAGtaatttctactaagtgtagatTTTGGCATGGCAAATATCATGGAtaatttctactaagtgtagatCAGGCTAAGAAGGCGCTGCGTGCaaaaAGAGACCATC
	Cas12a_3T/4T_F	GATGGTCTCTagatTAGAGGAGGAG
	Cas12a_3T/4T_R	GATGGTCTCTaaaaGCACGCAG
	Cas12a_8T_uF	CCCCATGGCTTGAGCTTGCCGCCtaatttctactaagtgtagatGAGAGCAGCAATGGCCTTGGCGAtaatttctactaagtgtagatCGGGGACGGCCTTGGTGGTCCTGtaatttctactaagtgtagatCCCGCAGTACAGCCCAGTTGCTCtaatttctactaagtgtagatCCGGAGCTGACAGAAGAGAGAGA
	Cas12a_8T_uR	CCGGAGCTGACAGAAGAGAGAGAtaatttctactaagtgtagatTAGAGGAGGAGCTGCAACGAATGtaatttctactaagtgtagatCAGCATATGGAGGCAGCATGGAGtaatttctactaagtgtagatCAGGCTAAGAAGGCGCTGCGTGCTTTTTTTgagctcgaattcactg
	Cas12a_8T_F	ttgtaatttctactaagtgtagatCCCCATGGCTTGAGCTTGC
	Cas12a_8T_R	cagtgaattcgagctcAAAAAAAGCACGCAGCGCCTTCTTAGC
LbCas12a and LbCas12aRVR off-target checking	GS3T11chr4D_OT_MiseqF	ctctttccctacacgacgctcttccgatctAGCTTGAATCGACGTAACCATT
	GS3T11chr4D_OT_MiseqR	ctggagttcagacgtgtgctcttccgatctATGCCATTCAACATCATTACCA
	An1T12chr5B_OT_MiseqF	ctctttccctacacgacgctcttccgatctTCCTCATCCTCTCACTGATCCT
	An1T12chr5B_OT_MiseqR	ctggagttcagacgtgtgctcttccgatctAAGAGGAACCAAAGGGGTACAT
	GW2T6chr6A_OT_MiseqF	ctctttccctacacgacgctcttccgatctTCGTACTCTGGTTGACCTACGA
	GW2T6chr6A_OT_MiseqR	ctggagttcagacgtgtgctcttccgatctATCACAGATCCAAAGGCAAGAT
	GW2T6chr6B_OT_MiseqF	ctctttccctacacgacgctcttccgatctCTGATAAGCTCGAACCCAAATC
	GW2T6chr6B_OT_MiseqR	ctggagttcagacgtgtgctcttccgatctAACTACTTTCCAATTCGGGAGA
	GSE5T9chr3A_OT_MiseqF	ctctttccctacacgacgctcttccgatctCAAATCATGGCTGTCATCTGTT
	GSE5T9chr3A_OT_MiseqR	ctggagttcagacgtgtgctcttccgatctCAGCAAGAACACGAAAGAAAGA
	GW7T13chr7D_OT_MiseqF	ctctttccctacacgacgctcttccgatctTCACATTGCAAAGAAAATCCAC
	GW7T13chr7D_OT_MiseqR	ctggagttcagacgtgtgctcttccgatctAGAGAATTGGGAAGAAACACCA
	GW7T14chr4B_OT_MiseqF	ctctttccctacacgacgctcttccgatctTCCATCCCTTCTTGATTCTTCT
	GW7T14chr4B_OT_MiseqR	ctggagttcagacgtgtgctcttccgatctGCAGTGCCTCTACAGAGTGG
	GW7T14chr2B_OT_MiseqF	ctctttccctacacgacgctcttccgatctAACAAACTCCGGCAGTACCTC
	GW7T14chr2B_OT_MiseqR	ctggagttcagacgtgtgctcttccgatctCCCTCTTGCTTCTCTTCCTTCT
	PDST16chr2A_OT_MiseqF	ctctttccctacacgacgctcttccgatctGATGGCAAATTTGAGACATGAA
	PDST16chr2A_OT_MiseqR	ctggagttcagacgtgtgctcttccgatctTGTTGTACCCATGGCAATTTT
	PDST16chr5A_OT_MiseqF	ctctttccctacacgacgctcttccgatctTCTAGGGCCCAAATTGAAACTA
	PDST16chr5A_OT_MiseqR	ctggagttcagacgtgtgctcttccgatctAATGAACCCAAAAATGGAAGTG
	PDST16chr7D_OT_MiseqF	ctctttccctacacgacgctcttccgatctAAAGTGTTGTGCCGTAGGCTAT
	PDST16chr7D_OT_MiseqR	ctggagttcagacgtgtgctcttccgatctGCTGGCTCTGTTTTTAACCTTG
GFP gene target oligoes and checking primers	GFPT4F	agcgACCAGGATGGGCACCACCC
	GFPT4R	aaacGGGTGGTGCCCATCCTGGT
	GFPT5F	agcgTGGTCACGAGGGTGGGCCA
	GFPT5R	aaacTGGCCCACCCTCGTGACCA
	GFPT6F	agcgTGCCCATCCTGGTCGAGCT
	GFPT6R	aaacAGCTCGACCAGGATGGGCA
	GFPT7F	agcgTGACCACCTTCACCTACGG
	GFPT7R	aaacCCGTAGGTGAAGGTGGTCA
	GFPT9F	agcgAAGTCGTGCTGCTTCATGT
	GFPT9R	aaacACATGAAGCAGCACGACTT
	GFPT10F	agcgGAGCTGTTCACCGGGGTGG
	GFPT10R	aaacCCACCCCGGTGAACAGCTC
	GFPT13F	agcgGTGCCCATCCTGGTCGAGC
	GFPT13R	aaacGCTCGACCAGGATGGGCAC
	GFPT3MiseqF	ctctttccctacacgacgctcttccgatctGTCTATATCATGGCCGACAAGC	Genotype all GFP gene target flanking regions.
	GFPT3MiseqR	ctggagttcagacgtgtgctcttccgatctAACGATCGGGGAAATTCTTACT
TaARF4 gene Cas9 variants' target oligoes and checking primers	ARF4T1F	agcgCGTCACCGTgCCGCGCGTCG
	ARF4T1R	aaacCGACGCGCGGcACGGTGACG
	ARF4T2F	agcgGCTTGGAGGGCAGATCGTAG
	ARF4T2R	aaacCTACGATCTGCCCTCCAAGC
	ARF4T3F	agcgGCAGATCGTAGAGGCGCATC
	ARF4T3R	aaacGATGCGCCTCTACGATCTGC
	ARF4T5F	agcgGTCACCGTGCCGCGCGTCGG
	ARF4T5R	aaacCCGACGCGCGGCACGGTGAC
	ARF4T6F	agcgtttcCAGGTGGAGGCCTCCA
	ARF4T6R	aaacTGGAGGCCTCCACCTGGAAA
	ARF4T9F	agcgGTGCTGCGCCGCCACGCTGA
	ARF4T9R	aaacTCAGCGTGGCGGCGCAGCAC
	ARF4T1T5T6miseqF	ctctttccctacacgacgctcttccgatctCTACGACGAGCTCTGGCAC	Genotype the target ARF4T1, ARF4T5, ARF4T6 flanking regions.
	ARF4T1T5T6miseqR	ctctttccctacacgacgctcttccgatctAGATCGTAGAGGCGCATCTG
	ARF4T2T3miseqF	ctctttccctacacgacgctcttccgatctGGCCTCCATGAACCAG[G/A]TC	Genotype the target ARF4T2, ARF4T3 flanking regions.
	ARF4T2T3miseqR	ctctttccctacacgacgctcttccgatctCTCCGGCATGAGCATGAC
	ARF4T9miseqF	ctctttccctacacgacgctcttccgatctAGGTCATGCTCATGCCGGAG	Genotype target ARF4T9 flanking regions.
	ARF4T9miseqR	ctctttccctacacgacgctcttccgatctGCAGATCCTTTGC[C/A]ACAAGC
Sanger sequencing of LbCas12a	LB_25_F	GAGCAAGCTGGAGAAGTTTACA
	LB_359_F	GAGGGCTACAAGTCCCTGTTTA
	LB_871_F	TCGGGAGTCTCTGAGCTTCTAC
	LB_1346_F	CTGGAGAAGAGCCTGAAGAAGA
	LB_1880_F	ACATTCAAGAAGGGCGATATGT
	LB_2344_F	GAAAACCACAACCCTGTCCTAC
	LB_2852_F	CAGAAGTTCGAGAAGATGCTGA
	LB_3379_F	CGACAAGGCCTTCTACTCTAGC
	LB_197_R	GATAGTAGCGATCCAGCAGCTT
	LB_698_R	TAAAGAACTCGCCCTCAAAGAA
	LB_1212_R	CAGAGAAAAGGAGCCGATCTT
	LB_1717_R	GCACTTGGCGTACTTCTTATCC
	LB_2219_R	GATTGTTCTCGTCAAACAGCAG
	LB_2708_R	TATTCTCGATGGAGGTCCAGTT
	LB_3228_R	CCGTAGGAGTACAGCTTCCACT
	LB_3709_R	CTTTTGTGCTTCACGCTGGT
	LB_3797_R	CGTAGGGATAAGCGTAATCTGG
Sanger sequencing of FnCas12a	FnCas12aseqL3	gagcatttatcaggagttcgtca
	FnCas12aseqL810	caactaccttaatcagtcaggca
	FnCas12aseqL1331	agacggaaaaggctaagtacct
	FnCas12aseqL1838	aggaacccgataatactgcgat
	FnCas12aseqL2841	ccggatgaagactaattaccacg
	FnCas12aseqL3342	gatttgctacaatctcgacaagg
	FnCas12aseqR217	cggagatacaaactgagctaagg
	FnCas12aseqR699	ttgttcatagttgatcgcctcc
	FnCas12aseqR1229	tagtcgtcgaaaacttgttgcg
	FnCas12aseqR1716	cagctcaaagtaacactcctcg
	FnCas12aseqR2199	ttctgggtgcttgctaattgac
	FnCas12aseqR2710	gcagaaggttgatttcgtcgtt
	FnCas12aseqR3220	tgattccagtttgttttcccatc
	FnCas12aseqR3717	gttaccattcacatctgcgaca
	FnCas12aseqR4028	tctgggacgtcataaggatagg
Sanger sequencing of zCas9 and its variants	zCas9seq5	ccactacgagaagctcaaggg
	zCas9seq6	ggacaagaagtactcgatcggcc
	zCas9seq7	cggcatccaatcttcggcaaca
	zCas9seq8	cctgttcctcgctgccaagaat
	zCas9seq9	caactcccgcttcgcttggatg
	zCas9seq10	tgctgacactcactctgttcga
	zCas9seq11	tcgaggagggcattaaggagct
	zCas9seq12	ccctgaagtcaaagctcgtctcc
	zCas9seq13	ggactgggatccgaagaagtacg
	zCas9seq14	cgattcttcctgcgcgtgtacc
	zCas9seq15	aatctggtgtgggatgAtgccg
	zCas9seq16	accgaatcgaagcactcaatct
	zCas9seq17	ccatgaccttcaccagctcgtc
	zCas9seq18	cgaccagctgcctcttgatgaa
	zCas9seq19	gaaatccctgcccttgtcccac
	zCas9seq20	ctcgtagtgggaggccaggtag
Sanger sequencing of PvUbi promoter and 35S terminator	PvUbi1seqL1	GTGTTCCGTTTCCGTTTCCG
	PvUbi1seqL2	AGATGGTAGATGGACATATGCTC
	PvUbi1seqL3	ACTCCTGTTGCTTCGCTAGA
	PvUbi1seqL4	gggacCTCGAGTTTCTCCAT
	PvUbi1seqR1	gaacaacacgagacgagacg
	PvUbi1seqR2	CCATTACCAAACCTTGCAAGC
	PvUbi1seqR3	AGATGATAACTAAGCCCAGCAG
	PvUbi1seqR4	ATGGAGAAACTCGAGgtccc
	PvUbi1seqR5	GGGGATCTGGATTTTAGTACTGG
Sanger sequencing	U6p_sgRNA-F	CCCAAGCTTgaccaagcccgttattct	Sanger sequencing of inserted guides in 9LCC, 9LCCnv and 9FCC
